# Supplementary material for: Identification and validation of the phosphorylation sites on Aristaless-related homeobox protein
Source: Biosci Rep. 2020 Jul 15;40(7):BSR20194513. doi: 10.1042/BSR20194513 (PMC7364481; doi:10.1042/BSR20194513)
Supplement: Supplementary Tables S1-S2 [file BSR-2019-4513_supp1.zip]

Archive with 2 entries (2 files):
- BSR-2019-4513_suppST1.xlsx
- BSR-2019-4513_suppST2.xlsx
