# Supplementary material for: Identification and validation of the phosphorylation sites on Aristaless-related homeobox protein
Source: Biosci Rep. 2020 Jul 15;40(7):BSR20194513. doi: 10.1042/BSR20194513 (PMC7364481; doi:10.1042/BSR20194513)
Supplement: Supplementary Tables S1-S2 [file BSR-2019-4513_supp1.zip › BSR-2019-4513_suppST1.xlsx]

## Sheet: NetphosK-3.1 prediction results
netphos-3.1b prediction results								13 Kinases predicted by NetPhosK 3.1
#	x	Context	Score	Kinase	Answer			PKA
173	S	SRSKSYREN	0.998	unsp	YES			PKC
532	S	DRRASSIAA	0.996	unsp	YES			CKII
292	S	GGELSPKEE	0.996	unsp	YES			PKG
37	S	LGRRSPCKM	0.996	unsp	YES			RSK
67	S	AMQGSPKSS	0.989	unsp	YES			cdk5
559	T	PGTSTGKEV	0.987	unsp	YES			cdc2
321	S	AGSDSEEGL	0.987	unsp	YES			p38MAPK
205	S	EERLSAASG	0.984	unsp	YES			CKI
533	S	RRASSIAAL	0.981	unsp	YES			ATM
56	S	APLASRADQ	0.959	unsp	YES			GSK3
266	S	PRRCSVATT	0.946	unsp	YES			INSR
142	S	ERQDSAGAV	0.945	unsp	YES			DNAPK
413	S	THPLSPYLD	0.941	unsp	YES
208	S	LSAASGPGS	0.92	unsp	YES
18	S	PECKSKSPT	0.913	unsp	YES
319	S	LSAGSDSEE	0.912	unsp	YES
169	S	QVSISRSKS	0.901	unsp	YES
507	T	LRQPTPAVE	0.893	unsp	YES			Predictions are made for the following 17 kinases:
266	S	PRRCSVATT	0.875	PKA	YES
20	S	CKSKSPTLL	0.866	unsp	YES			ATM, CKI, CKII, CaM-II, DNAPK, EGFR, GSK3, INSR, PKA, PKB, PKC, PKG, RSK, SRC, cdc2, cdk5 and p38MAPK.
336	T	RYRTTFTSY	0.847	PKC	YES			KNS:	Kinase not specified
70	S	GSPKSSSAP	0.847	unsp	YES			unsp: non-specific prediction
167	S	APQVSISRS	0.832	unsp	YES
558	S	LPGTSTGKE	0.823	unsp	YES
354	Y	QKTHYPDVF	0.812	unsp	YES
157	T	AAWDTLKIS	0.805	unsp	YES
173	S	SRSKSYREN	0.788	PKC	YES
119	T	TATGTAGPR	0.747	PKC	YES
559	T	PGTSTGKEV	0.745	PKC	YES
157	T	AAWDTLKIS	0.736	PKC	YES
533	S	RRASSIAAL	0.721	PKA	YES
488	S	GRLFSTMAP	0.698	PKA	YES
319	S	LSAGSDSEE	0.69	CKII	YES
532	S	DRRASSIAA	0.682	PKA	YES
220	T	AGGGTGAED	0.668	CKII	YES
335	T	RRYRTTFTS	0.663	PKG	YES
338	T	RTTFTSYQL	0.661	unsp	YES
49	S	GAAQSLPAP	0.656	PKC	YES
532	S	DRRASSIAA	0.632	RSK	YES
419	S	YLDASPFPP	0.631	cdk5	YES
205	S	EERLSAASG	0.628	PKA	YES
174	Y	RSKSYRENG	0.623	unsp	YES
49	S	GAAQSLPAP	0.62	cdc2	YES
336	T	RYRTTFTSY	0.612	unsp	YES
142	S	ERQDSAGAV	0.605	PKA	YES
292	S	GGELSPKEE	0.603	CKII	YES
173	S	SRSKSYREN	0.599	RSK	YES
419	S	YLDASPFPP	0.592	unsp	YES
413	S	THPLSPYLD	0.578	p38MAPK	YES
272	T	ATTGTVAAA	0.577	PKC	YES
312	S	DGEDSVCLS	0.576	unsp	YES
488	S	GRLFSTMAP	0.574	PKC	YES
370	T	RLDLTEARV	0.57	PKC	YES
212	S	SGPGSAPAA	0.57	PKC	YES
352	T	AFQKTHYPD	0.569	unsp	YES
465	S	PLGLSTFLG	0.551	cdc2	YES
532	S	DRRASSIAA	0.549	PKC	YES
359	T	PDVFTREEL	0.548	CKII	YES
37	S	LGRRSPCKM	0.544	cdk5	YES
72	S	PKSSSAPFE	0.543	cdc2	YES
480	S	PAFISPAFG	0.542	cdk5	YES
339	S	TTFTSYQLE	0.538	CKII	YES
11	S	EEGCSERPE	0.538	CKII	YES
495	S	APLTSASTA	0.532	cdc2	YES
335	T	RRYRTTFTS	0.532	unsp	YES
533	S	RRASSIAAL	0.531	RSK	YES
488	S	GRLFSTMAP	0.53	unsp	YES
117	T	AATATGTAG	0.528	PKC	YES
557	T	ILPGTSTGK	0.527	PKC	YES
319	S	LSAGSDSEE	0.527	cdc2	YES
292	S	GGELSPKEE	0.527	CKI	YES
161	S	TLKISQAPQ	0.525	ATM	YES
71	S	SPKSSSAPF	0.525	unsp	YES
321	S	AGSDSEEGL	0.524	CKI	YES
419	S	YLDASPFPP	0.523	GSK3	YES
67	S	AMQGSPKSS	0.522	GSK3	YES
507	T	LRQPTPAVE	0.517	cdk5	YES
18	S	PECKSKSPT	0.514	cdc2	YES
25	S	PTLLSSYCI	0.513	unsp	YES
174	Y	RSKSYRENG	0.512	INSR	YES
67	S	AMQGSPKSS	0.512	cdk5	YES
71	S	SPKSSSAPF	0.509	PKG	YES
466	T	LGLSTFLGA	0.508	cdc2	YES
321	S	AGSDSEEGL	0.508	CKII	YES
161	S	TLKISQAPQ	0.508	PKG	YES
161	S	TLKISQAPQ	0.508	DNAPK	YES
413	S	THPLSPYLD	0.507	GSK3	YES
452	S	PPPGSASLP	0.506	GSK3	YES
336	T	RYRTTFTSY	0.506	PKG	YES
316	S	SVCLSAGSD	0.505	PKC	YES
37	S	LGRRSPCKM	0.505	GSK3	YES
488	S	GRLFSTMAP	0.503	cdc2	YES

## Sheet: GPS 3.0 prediction results
Position	Code	Kinase	Peptide	Score	Cutoff		Score: The value calculated by GPS 3.0 algorithm to evaluate the potential of phosphorylation. The higher the value, the more potential the residue is phosphorylated.
67	S	CMGC/MAPK/JNK/JNK2	QEKAMQGSPKSSSAP	34.559	31.509		Cutoff: The cutoff value under the threshold. Different threshold means different precision, sensitivity and specificity.
67	S	CMGC/MAPK/ERK/Erk1	QEKAMQGSPKSSSAP	17.903	17.725
413	S	CMGC/MAPK/ERK/Erk1	LSATHPLSPYLDASP	29.389	17.725		If score of prediction > cutoff, the residue is considered in disordered region.
292	S	CMGC/MAPK/ERK/Erk1	ATEGGELSPKEELLL	20.285	17.725
489	T	STE/STE20/MST/MST1	AFGRLFSTMAPLTSA	26.871	9.234
37	S	CMGC/CDK/CDK5/CDK5	DSILGRRSPCKMRLL	26.185	15.952
67	S	CMGC/CDK/CDK5/CDK5	QEKAMQGSPKSSSAP	17.667	15.952
292	S	CMGC/CDK/CDK5/CDK5	ATEGGELSPKEELLL	17.568	15.952
20	S	CMGC/CDK/CDK2/CDC28	RPECKSKSPTLLSSY	14.806	13.343
37	S	CMGC/CDK/CDK2/CDC28	DSILGRRSPCKMRLL	16.583	13.343
335	T	CAMK/DAPK/DAPK	RKQRRYRTTFTSYQL	23.073	5.791
419	S	CMGC/CDK/CDK5/CDK5	LSPYLDASPFPPHHP	21.617	15.952
507	T	CMGC/DYRK/DYRK2	AALLRQPTPAVEGAV	21.056	11.395
559	T	AGC/GRK/BARK/BARK1	NILPGTSTGKEVC**	20.5	5.269
67	S	CMGC/CDK/CDK2/CDC28	QEKAMQGSPKSSSAP	14.361	13.343
292	S	CMGC/MAPK/p38/MAPK11	ATEGGELSPKEELLL	15.556	8.192
558	S	AGC/PKC/PKCa/PRKCA	LNILPGTSTGKEVC*	19.727	7.372
70	S	Other/NEK/NEK11	AMQGSPKSSSAPFEA	13	12.967
67	S	CMGC/CDK/CDK5	QEKAMQGSPKSSSAP	16.606	12.789
419	S	CMGC/MAPK/ERK/Erk1	LSPYLDASPFPPHHP	18.438	17.725
559	T	AGC/PKC/PKCa/PRKCA	NILPGTSTGKEVC**	18.157	7.372
292	S	CMGC/CDK/CDK5	ATEGGELSPKEELLL	14.98	12.789
558	S	AGC/GRK/BARK/BARK1	LNILPGTSTGKEVC*	17.714	5.269
37	S	CMGC/CDK/CDK2/CDK2	DSILGRRSPCKMRLL	13.879	12.788
67	S	CMGC/CDK/CDK2/CDK2	QEKAMQGSPKSSSAP	16.852	12.788
413	S	CMGC/CDK/CDK5	LSATHPLSPYLDASP	17.141	12.789
174	Y	TK/Jak/JAK2	SISRSKSYRENGAPF	14.295	12.549
173	S	AGC/RSK/MSK/RPS6KA5	VSISRSKSYRENGAP	13	12.002
205	S	AGC/RSK/MSK/RPS6KA5	AHPEERLSAASGPGS	13.889	12.002
266	S	AGC/RSK/MSK/RPS6KA5	LKEPRRCSVATTGTV	18.926	12.002
115	T	Other/CDC7	AAAAAAATATGTAGP	12.333	11.933
115	T	Other/CDC7/CDC7	AAAAAAATATGTAGP	12.333	11.933
5	Y	TK/Csk/CTK	***MSNQYQEEGCSE	17	11.4
37	S	Atypical/PIKK/FRAP	DSILGRRSPCKMRLL	13.444	11.395
72	S	Atypical/PIKK/FRAP	QGSPKSSSAPFEAEL	12.083	11.395
142	S	CMGC/DYRK/DYRK2	RPGERQDSAGAVAAA	12.222	11.395
559	T	AGC/GRK/BARK	NILPGTSTGKEVC**	15.395	4.78
557	T	AGC/PKC/PKCa/PRKCA	QLNILPGTSTGKEVC	15.384	7.372
415	Y	TK/Csk/CSK	ATHPLSPYLDASPFP	15.222	12.276
173	S	CMGC/DYRK/DYRK2	VSISRSKSYRENGAP	15.611	11.395
192	S	Atypical/PIKK/FRAP	PPALDELSGPGGVAH	11.889	11.395
37	S	CMGC/CDK/CDK5/PHO85	DSILGRRSPCKMRLL	11.944	11.047
413	S	CMGC/MAPK/ERK/Erk2	LSATHPLSPYLDASP	15.115	10.451
466	T	AGC/PDK1/PKH1	GAPLGLSTFLGAAVF	15	6.883
488	S	AGC/NDR/NDR/NDR1	PAFGRLFSTMAPLTS	15	9
67	S	CMGC/CDK/CDK5/PHO85	QEKAMQGSPKSSSAP	11.889	11.047
37	S	CMGC/MAPK/JNK/JNK3	DSILGRRSPCKMRLL	11.062	11.042
2	S	AGC/PKC/PKCa/PRKCB	******MSNQYQEEG	13.155	10.858
532	S	AGC/RSK/RSKp90/RPS6KA3	AAADRRASSIAALRL	14.706	10.513
20	S	AGC/PKC/PKCa/PRKCB	RPECKSKSPTLLSSY	13.793	10.858
71	S	AGC/PKC/PKCa/PRKCB	MQGSPKSSSAPFEAE	12.759	10.858
480	S	CMGC/MAPK/JNK/JNK3	FRHPAFISPAFGRLF	14.25	11.042
524	T	CK1/CK1/CK1-D/CK1e	GALADPATAAADRRA	14.235	6.526
173	S	AGC/PKC/PKCa/PRKCB	VSISRSKSYRENGAP	10.897	10.858
321	S	AGC/PKC/PKCa/PRKCB	CLSAGSDSEEGLLKR	11.397	10.858
2	S	Other/PLK	******MSNQYQEEG	19.74	10.591
11	S	Other/PLK	QYQEEGCSERPECKS	10.922	10.591
173	S	Other/PLK	VSISRSKSYRENGAP	14.175	10.591
173	S	CAMK/CAMKL/CHK1	VSISRSKSYRENGAP	15.172	10.587
142	S	AGC/RSK/RSKp90/RPS6KA3	RPGERQDSAGAVAAA	12.059	10.513
173	S	AGC/RSK/RSKp90/RPS6KA3	VSISRSKSYRENGAP	11.912	10.513
370	T	STE/STE7/MEK1/MAP2K2	LAMRLDLTEARVQVW	14	9
516	S	TKL/LISK/LIMK	AVEGAVASGALADPA	14	9
516	S	TKL/LISK/LIMK/LIMK1	AVEGAVASGALADPA	14	9
20	S	CMGC/MAPK/ERK/Erk2	RPECKSKSPTLLSSY	15.133	10.451
292	S	CMGC/CDK/CDK2/CDC28	ATEGGELSPKEELLL	13.944	13.343
266	S	CAMK/MAPKAPK/MNK/MNK1	LKEPRRCSVATTGTV	14	10.35
173	S	AGC/PKC/PKCi	VSISRSKSYRENGAP	11.438	10.233
20	S	CMGC/MAPK/ERK/FUS3	RPECKSKSPTLLSSY	10.333	10.133
37	S	CMGC/MAPK/ERK/FUS3	DSILGRRSPCKMRLL	10.333	10.133
338	T	Other/NEK/NEK11	RRYRTTFTSYQLEEL	13.667	12.967
419	S	CMGC/CDK/CDK5/PHO85	LSPYLDASPFPPHHP	13.667	11.047
480	S	CMGC/MAPK/p38/HOG1	FRHPAFISPAFGRLF	13.6	10.45
67	S	CMGC/MAPK/ERK/FUS3	QEKAMQGSPKSSSAP	11.667	10.133
56	S	CMGC/CK2	SLPAPLASRADQEKA	10.483	9.894
220	T	CMGC/CK2	APAAGGGTGAEDDEE	12.159	9.894
488	S	AGC/NDR/NDR	PAFGRLFSTMAPLTS	13.5	8.325
319	S	CMGC/CK2	SVCLSAGSDSEEGLL	15.197	9.894
532	S	AGC/RSK/MSK/RPS6KA5	AAADRRASSIAALRL	13.37	12.002
532	S	CMGC/DYRK/DYRK2	AAADRRASSIAALRL	13.333	11.395
465	S	Other/PEK	SGAPLGLSTFLGAAV	13.273	4.722
533	S	STE/STE20/PAKA/PAK1	AADRRASSIAALRLK	13.263	9.701
205	S	Other/AUR/AurB	AHPEERLSAASGPGS	10.148	9.822
340	Y	TK/Csk/CSK	YRTTFTSYQLEELER	13.148	12.276
413	S	CMGC/MAPK	LSATHPLSPYLDASP	13.127	9.723
266	S	Other/AUR/AurB	LKEPRRCSVATTGTV	10.63	9.822
37	S	Other/AUR/AurB/AURKB	DSILGRRSPCKMRLL	10.212	9.769
205	S	Other/AUR/AurB/AURKB	AHPEERLSAASGPGS	9.865	9.769
37	S	TKL/MLK	DSILGRRSPCKMRLL	9.8	9.761
336	T	AGC/DMPK/ROCK/ROCK1	KQRRYRTTFTSYQLE	12.897	7.714
533	S	AGC/RSK/MSK/RPS6KA5	AADRRASSIAALRLK	12.852	12.002
173	S	TKL/MLK	VSISRSKSYRENGAP	12.12	9.761
220	T	TKL/MLK	APAAGGGTGAEDDEE	15.88	9.761
413	S	CMGC/MAPK/p38/HOG1	LSATHPLSPYLDASP	12.8	10.45
533	S	AGC/RSK/RSKp90/RPS6KA3	AADRRASSIAALRLK	12.794	10.513
266	S	TKL/MLK	LKEPRRCSVATTGTV	13.12	9.761
466	T	AGC/PDK1/PKH2	GAPLGLSTFLGAAVF	12.667	8.317
533	S	CAMK/MAPKAPK	AADRRASSIAALRLK	12.662	8.972
419	S	AGC/PKC/PKCi	LSPYLDASPFPPHHP	12.5	10.233
20	S	CMGC/CDK/CRK7	RPECKSKSPTLLSSY	9.857	9.736
20	S	CMGC/CDK/CRK7/CRK7	RPECKSKSPTLLSSY	9.857	9.736
524	T	Other/CDC7	GALADPATAAADRRA	12.333	11.933
524	T	Other/CDC7/CDC7	GALADPATAAADRRA	12.333	11.933
533	S	AGC/AKT/AKT2	AADRRASSIAALRLK	12.286	8.646
37	S	CMGC/CDK/CRK7	DSILGRRSPCKMRLL	9.857	9.736
507	T	AGC/PKG/PRKG1	AALLRQPTPAVEGAV	12.267	9.542
37	S	CMGC/CDK/CRK7/CRK7	DSILGRRSPCKMRLL	9.857	9.736
67	S	CMGC/CDK/CRK7	QEKAMQGSPKSSSAP	9.857	9.736
67	S	CMGC/CDK/CRK7/CRK7	QEKAMQGSPKSSSAP	9.857	9.736
20	S	CMGC/MAPK	RPECKSKSPTLLSSY	10.805	9.723
67	S	CMGC/MAPK	QEKAMQGSPKSSSAP	10.626	9.723
266	S	STE/STE20/PAKA/PAK1	LKEPRRCSVATTGTV	19.158	9.701
2	S	CAMK/MAPKAPK/MK5	******MSNQYQEEG	14	9.696
2	S	CAMK/MAPKAPK/MK5/MAPKAPK5	******MSNQYQEEG	14	9.696
142	S	AGC/PKG/PRKG1	RPGERQDSAGAVAAA	10.333	9.542
266	S	AGC/PKG/PRKG1	LKEPRRCSVATTGTV	10	9.542
67	S	CK1/TTBK/TTBK1	QEKAMQGSPKSSSAP	14.125	9.433
340	Y	TK/Csk/CTK	YRTTFTSYQLEELER	12	11.4
466	T	STE/STE20/YSK	GAPLGLSTFLGAAVF	12	8.95
319	S	CK1/TTBK/TTBK1	SVCLSAGSDSEEGLL	10.125	9.433
115	T	AGC/GRK/GRK/GRK	AAAAAAATATGTAGP	13.556	9.35
167	S	AGC/GRK/GRK/GRK	ISQAPQVSISRSKSY	10.389	9.35
270	T	AGC/GRK/GRK/GRK	RRCSVATTGTVAAAA	13.5	9.35
312	S	AGC/GRK/GRK/GRK	EGKDGEDSVCLSAGS	10.833	9.35
269	T	TKL/MLK/MLK/ZAK	PRRCSVATTGTVAAA	9.5	9.25
20	S	STE/STE20/MST/MST1	RPECKSKSPTLLSSY	27.032	9.234
72	S	CAMK/CAMKL/AMPK/AMPKA2	QGSPKSSSAPFEAEL	12.25	9.162
208	S	CAMK/CAMKL/AMPK/AMPKA2	EERLSAASGPGSAPA	10	9.162
212	S	CAMK/CAMKL/AMPK/AMPKA2	SAASGPGSAPAAGGG	10.5	9.162
117	T	TKL/LISK/LIMK	AAAAATATGTAGPRG	11	9
117	T	TKL/LISK/LIMK/LIMK1	AAAAATATGTAGPRG	11	9
413	S	Atypical/PIKK/FRAP	LSATHPLSPYLDASP	11.611	11.395
532	S	AGC/PKG/PRKG1	AAADRRASSIAALRL	11.6	9.542
157	T	STE/STE20/TAO	AAAAAWDTLKISQAP	11	9
407	S	AGC/GRK/GRK/GRK	LPFPGPLSATHPLSP	11.5	9.35
497	S	CAMK/MAPKAPK/MNK/MNK1	MAPLTSASTAAALLR	11.5	10.35
157	T	STE/STE20/TAO/TAOK1	AAAAAWDTLKISQAP	11	9
171	S	Other/Haspin	PQVSISRSKSYRENG	11	9
171	S	Other/Haspin/Haspin	PQVSISRSKSYRENG	11	9
192	S	TKL/LISK/LIMK	PPALDELSGPGGVAH	9	9
507	T	CMGC/CDK/CCRK/CDK20	AALLRQPTPAVEGAV	11.375	8.506
192	S	TKL/LISK/LIMK/LIMK1	PPALDELSGPGGVAH	9	9
413	S	CMGC/CDK/CDK5/PHO85	LSATHPLSPYLDASP	11.333	11.047
208	S	TKL/LISK/LIMK	EERLSAASGPGSAPA	14	9
532	S	STE/STE20/PAKA/PAK1	AAADRRASSIAALRL	11.263	9.701
354	Y	TK/Eph/EphA4	RAFQKTHYPDVFTRE	11.25	8
480	S	CMGC/CDK/CCRK/CDK20	FRHPAFISPAFGRLF	11.125	8.506
208	S	TKL/LISK/LIMK/LIMK1	EERLSAASGPGSAPA	14	9
533	S	CAMK/CAMKL/CHK1	AADRRASSIAALRLK	11.034	10.587
286	T	STE/STE7/MEK1/MAP2K2	AAAAAVATEGGELSP	9	9
292	S	CMGC/MAPK/p38/HOG1	ATEGGELSPKEELLL	12.8	10.45
67	S	CMGC/CDK/CDC2/CDK1	QEKAMQGSPKSSSAP	16.822	8.98
22	T	STE/STE20/PAKA	ECKSKSPTLLSSYCI	12.256	8.979
266	S	STE/STE20/PAKA	LKEPRRCSVATTGTV	10.86	8.979
72	S	CAMK/PIM/PIM1	QGSPKSSSAPFEAEL	9	8.973
115	T	CAMK/MAPKAPK	AAAAAAATATGTAGP	9.234	8.972
142	S	CAMK/MAPKAPK	RPGERQDSAGAVAAA	11.623	8.972
173	S	CAMK/MAPKAPK	VSISRSKSYRENGAP	23.169	8.972
173	S	CAMK/CAMKL	VSISRSKSYRENGAP	10.355	8.942
37	S	Other/AUR/AurC	DSILGRRSPCKMRLL	10.5	8.809
336	T	AGC/PDK1/PKH2	KQRRYRTTFTSYQLE	11	8.317
336	T	STE/STE20/YSK	KQRRYRTTFTSYQLE	11	8.95
466	T	STE/STE20/TAO	GAPLGLSTFLGAAVF	11	9
466	T	STE/STE20/TAO/TAOK1	GAPLGLSTFLGAAVF	11	9
532	S	CAMK/CAMKL/AMPK/AMPKA1	AAADRRASSIAALRL	11	7.125
549	T	STE/STE7/MEK1/MAP2K2	KEHAAQLTQLNILPG	11	9
335	T	AGC/DMPK/ROCK/ROCK1	RKQRRYRTTFTSYQL	10.966	7.714
70	S	Other/AUR/AurC	AMQGSPKSSSAPFEA	8.833	8.809
488	S	AGC/RSK/RSKp90/RPS6KA3	PAFGRLFSTMAPLTS	10.912	10.513
507	T	CMGC/CDK/CDC2	AALLRQPTPAVEGAV	10.911	8.778
37	S	CMGC/CDK/CDC2	DSILGRRSPCKMRLL	9.283	8.778
67	S	CMGC/CDK/CDC2	QEKAMQGSPKSSSAP	12.27	8.778
292	S	CMGC/MAPK/ERK/Erk4	ATEGGELSPKEELLL	11	9
208	S	STE/STE20/PAKA/PAK3	EERLSAASGPGSAPA	10.667	8.753
266	S	STE/STE20/PAKA/PAK3	LKEPRRCSVATTGTV	16.067	8.753
161	S	Atypical/PIKK/ATR/ATR	AWDTLKISQAPQVSI	10.023	8.652
266	S	TKL/STKR/STKR1	LKEPRRCSVATTGTV	12	8.6
419	S	CMGC/MAPK/ERK/FUS3	LSPYLDASPFPPHHP	10.667	10.133
5	Y	TK/EGFR	***MSNQYQEEGCSE	11.47	8.599
117	T	STE/STE7/MEK3/MAP2K6	AAAAATATGTAGPRG	9	8.35
419	S	CMGC/MAPK/p38/HOG1	LSPYLDASPFPPHHP	10.6	10.45
270	T	STE/STE7/MEK3/MAP2K6	RRCSVATTGTVAAAA	8.714	8.35
524	T	CMGC/CDK/CDK4	GALADPATAAADRRA	10.526	6.215
142	S	CAMK/CAMK2/CAMK2B	RPGERQDSAGAVAAA	8.974	8.277
173	S	CAMK/CAMK2/CAMK2B	VSISRSKSYRENGAP	9.487	8.277
20	S	CMGC/MAPK/p38/MAPK11	RPECKSKSPTLLSSY	13.556	8.192
333	Y	TK/Eph/EphA4	LKRKQRRYRTTFTSY	10.5	8
115	T	CMGC/MAPK/p38/MAPK11	AAAAAAATATGTAGP	9.963	8.192
117	T	CMGC/MAPK/p38/MAPK11	AAAAATATGTAGPRG	11.296	8.192
557	T	AGC/GRK/BARK/BARK1	QLNILPGTSTGKEVC	10.476	5.269
419	S	CMGC/CDK/CRK7	LSPYLDASPFPPHHP	10.429	9.736
419	S	CMGC/CDK/CRK7/CRK7	LSPYLDASPFPPHHP	10.429	9.736
532	S	CAMK/MAPKAPK	AAADRRASSIAALRL	10.416	8.972
119	T	CMGC/MAPK/p38/MAPK11	AAATATGTAGPRGEV	9.889	8.192
507	T	CMGC/CDK/CDK4	AALLRQPTPAVEGAV	10.368	6.215
220	T	CMGC/MAPK/p38/MAPK11	APAAGGGTGAEDDEE	11.481	8.192
532	S	Other/AUR	AAADRRASSIAALRL	10.342	6.744
292	S	CMGC/CDK/CDC2	ATEGGELSPKEELLL	9.244	8.778
119	T	CAMK/MAPKAPK/MNK	AAATATGTAGPRGEV	9.778	8.025
208	S	CAMK/MAPKAPK/MNK	EERLSAASGPGSAPA	9.333	8.025
56	S	Other/PEK/PEK	SLPAPLASRADQEKA	8	8
56	S	Other/PEK/PEK/EIF2AK3	SLPAPLASRADQEKA	8	8
454	S	CAMK/CAMKL/AMPK/AMPKA2	PPPPGSASLPPSGAP	10.25	9.162
466	T	Atypical/PDHK/PDHK/PDK1	GAPLGLSTFLGAAVF	10.243	4.74
169	S	Other/PEK/PEK	QAPQVSISRSKSYRE	11	8
558	S	AGC/GRK/BARK	LNILPGTSTGKEVC*	10.186	4.78
169	S	Other/PEK/PEK/EIF2AK3	QAPQVSISRSKSYRE	11	8
173	S	AGC/GRK	VSISRSKSYRENGAP	10.491	7.991
312	S	AGC/GRK	EGKDGEDSVCLSAGS	8.259	7.991
22	T	STE/STE20/SLK	ECKSKSPTLLSSYCI	9.667	7.9
22	T	STE/STE20/SLK/LOK	ECKSKSPTLLSSYCI	9.667	7.9
26	S	Other/CAMKK/Meta/CaMKK2	KSPTLLSSYCIDSIL	9	7.822
335	T	STE/STE20/PAKA	RKQRRYRTTFTSYQL	10.023	8.979
37	S	Other/CAMKK/Meta/CaMKK2	DSILGRRSPCKMRLL	11.333	7.822
312	S	Other/CAMKK/Meta/CaMKK2	EGKDGEDSVCLSAGS	8.5	7.822
336	T	STE/STE20/TAO	KQRRYRTTFTSYQLE	10	9
336	T	STE/STE20/TAO/TAOK1	KQRRYRTTFTSYQLE	10	9
489	T	STE/STE20/MSN/MAP4K4	AFGRLFSTMAPLTSA	10	9
489	T	STE/STE20/MSN/MINK1	AFGRLFSTMAPLTSA	10	9
489	T	STE/STE20/MSN/TNIK	AFGRLFSTMAPLTSA	10	9
532	S	CAMK/RAD53/DUN1	AAADRRASSIAALRL	10	7.333
532	S	Other/AUR/AurB/AURKB	AAADRRASSIAALRL	10	9.769
2	S	Other/Bud32	******MSNQYQEEG	9.75	7.738
161	S	Other/Bud32	AWDTLKISQAPQVSI	9.25	7.738
266	S	AGC/DMPK/ROCK/ROCK1	LKEPRRCSVATTGTV	10.069	7.714
117	T	Other/NAK	AAAAATATGTAGPRG	8.6	7.67
117	T	Other/NAK/BIKE	AAAAATATGTAGPRG	8.6	7.67
220	T	Other/NAK	APAAGGGTGAEDDEE	8.6	7.67
220	T	Other/NAK/BIKE	APAAGGGTGAEDDEE	8.6	7.67
270	T	Other/NAK	RRCSVATTGTVAAAA	8.2	7.67
270	T	Other/NAK/BIKE	RRCSVATTGTVAAAA	8.2	7.67
20	S	Other/Other-Unique/KIS	RPECKSKSPTLLSSY	7.667	7.667
558	S	AGC/GRK	LNILPGTSTGKEVC*	9.828	7.991
557	T	AGC/GRK	QLNILPGTSTGKEVC	9.819	7.991
67	S	Other/Other-Unique/KIS	QEKAMQGSPKSSSAP	12.833	7.667
67	S	CMGC/MAPK/p38	QEKAMQGSPKSSSAP	11.622	7.633
212	S	CMGC/MAPK/p38	SAASGPGSAPAAGGG	8.074	7.633
292	S	CAMK/CAMKL/PASK/PASK	ATEGGELSPKEELLL	8.333	7.492
115	T	CMGC/DYRK/DYRK1/DYRK1B	AAAAAAATATGTAGP	8.167	7.575
117	T	CMGC/DYRK/DYRK1/DYRK1B	AAAAATATGTAGPRG	8.167	7.575
549	T	TKL/MLK/MLK/ZAK	KEHAAQLTQLNILPG	9.75	9.25
532	S	AGC/DMPK/ROCK/ROCK1	AAADRRASSIAALRL	9.724	7.714
119	T	CMGC/DYRK/DYRK1/DYRK1B	AAATATGTAGPRGEV	9.333	7.575
22	T	CMGC/DYRK/DYRK2/DYRK3	ECKSKSPTLLSSYCI	7.667	7.517
70	S	CAMK/CAMKL/QIK/SIK2	AMQGSPKSSSAPFEA	10.167	7.514
319	S	CAMK/CAMKL/QIK/SIK2	SVCLSAGSDSEEGLL	9.667	7.514
20	S	CAMK/CAMKL/MARK/MARK3	RPECKSKSPTLLSSY	8.667	7.5
533	S	CAMK/CAMKL/MARK/MARK3	AADRRASSIAALRLK	9.667	7.5
22	T	CAMK/CAMKL/MARK/MARK3	ECKSKSPTLLSSYCI	7.667	7.5
72	S	CAMK/CAMKL/MARK/MARK3	QGSPKSSSAPFEAEL	7.667	7.5
395	T	CAMK/PIM	REKAGAQTHPPGLPF	9.571	6.783
480	S	CMGC/CDK/CDC2	FRHPAFISPAFGRLF	9.57	8.778
142	S	CAMK/CAMKL/MARK/MARK3	RPGERQDSAGAVAAA	7.667	7.5
173	S	CAMK/CAMKL/MARK/MARK3	VSISRSKSYRENGAP	13.667	7.5
532	S	AGC/NDR/LATS	AAADRRASSIAALRL	9.5	7.175
22	T	CAMK/CAMKL/PASK/PASK	ECKSKSPTLLSSYCI	10.167	7.492
507	T	CMGC/DYRK/DYRK1/DYRK1A	AALLRQPTPAVEGAV	9.409	6.152
161	S	CAMK/CAMKL/PASK/PASK	AWDTLKISQAPQVSI	11	7.492
208	S	CAMK/CAMKL/PASK/PASK	EERLSAASGPGSAPA	11.667	7.492
292	S	CMGC/MAPK/p38	ATEGGELSPKEELLL	8.259	7.633
31	S	STE/STE-Unique/COT	LSSYCIDSILGRRSP	8	7.475
312	S	STE/STE-Unique/COT	EGKDGEDSVCLSAGS	7.5	7.475
5	Y	TK/Eph/EphA3	***MSNQYQEEGCSE	8.75	7.45
174	Y	TK/Eph/EphA3	SISRSKSYRENGAPF	11.75	7.45
497	S	Atypical/Alpha/ChaK/TRPM7	MAPLTSASTAAALLR	9.286	6.629
532	S	AGC/NDR/LATS/LATS2	AAADRRASSIAALRL	9.286	7.171
212	S	CAMK/CAMKL/MARK/MARK1	SAASGPGSAPAAGGG	7.444	7.433
20	S	Other/Wnk/Wnk4	RPECKSKSPTLLSSY	8	7.367
266	S	Other/Wnk/Wnk4	LKEPRRCSVATTGTV	11.667	7.367
335	T	TKL/MLK/MLK/ZAK	RKQRRYRTTFTSYQL	9.25	9.25
454	S	STE/STE20/KHS	PPPPGSASLPPSGAP	9.25	8.4
11	S	Atypical/PIKK/ATR/MEC1	QYQEEGCSERPECKS	7.667	7.333
72	S	CAMK/RAD53/DUN1	QGSPKSSSAPFEAEL	8	7.333
115	T	CAMK/RAD53/DUN1	AAAAAAATATGTAGP	8	7.333
413	S	CMGC/MAPK/p38	LSATHPLSPYLDASP	9.23	7.633
532	S	AGC/NDR/LATS/LATS1	AAADRRASSIAALRL	9.2	6.9
161	S	Atypical/PIKK/ATR/MEC1	AWDTLKISQAPQVSI	8.333	7.333
507	T	CMGC/CDK/CDC2/CDK1	AALLRQPTPAVEGAV	9.165	8.98
558	S	CAMK/RAD53	LNILPGTSTGKEVC*	9.151	5.343
465	S	STE/STE7/MEK3/MAP2K3	SGAPLGLSTFLGAAV	9.111	4.309
208	S	CAMK/RAD53/DUN1	EERLSAASGPGSAPA	8	7.333
167	S	CAMK/PKD/PRKD2	ISQAPQVSISRSKSY	7.667	7.292
205	S	CAMK/PKD/PRKD2	AHPEERLSAASGPGS	9.333	7.292
266	S	CAMK/PKD/PRKD2	LKEPRRCSVATTGTV	9.5	7.292
5	Y	TK/Fer/FER	***MSNQYQEEGCSE	7.7	7.185
142	S	AGC/NDR/LATS	RPGERQDSAGAVAAA	10.25	7.175
173	S	AGC/NDR/LATS	VSISRSKSYRENGAP	8.375	7.175
142	S	AGC/NDR/LATS/LATS2	RPGERQDSAGAVAAA	10.714	7.171
173	S	AGC/NDR/LATS/LATS2	VSISRSKSYRENGAP	8.143	7.171
335	T	Other/Haspin	RKQRRYRTTFTSYQL	9	9
335	T	Other/Haspin/Haspin	RKQRRYRTTFTSYQL	9	9
335	T	STE/STE20/SLK	RKQRRYRTTFTSYQL	9	7.9
335	T	STE/STE20/SLK/LOK	RKQRRYRTTFTSYQL	9	7.9
336	T	CAMK/CAMKL/AMPK/AMPKA1	KQRRYRTTFTSYQLE	9	7.125
395	T	CAMK/PIM/PIM1	REKAGAQTHPPGLPF	9	8.973
419	S	Other/Other-Unique/KIS	LSPYLDASPFPPHHP	9	7.667
419	S	STE/STE7/MEK7/MAP2K7	LSPYLDASPFPPHHP	9	8.815
458	S	TKL/LISK/LIMK	GSASLPPSGAPLGLS	9	9
458	S	TKL/LISK/LIMK/LIMK1	GSASLPPSGAPLGLS	9	9
465	S	AGC/NDR/NDR/NDR1	SGAPLGLSTFLGAAV	9	9
466	T	STE/STE20/MSN/MAP4K4	GAPLGLSTFLGAAVF	9	9
466	T	STE/STE20/MSN/MINK1	GAPLGLSTFLGAAVF	9	9
466	T	STE/STE20/MSN/TNIK	GAPLGLSTFLGAAVF	9	9
489	T	STE/STE20/PAKA/PAK3	AFGRLFSTMAPLTSA	9	8.753
494	T	STE/STE7/MEK1/MAP2K2	FSTMAPLTSASTAAA	9	9
498	T	Other/CAMKK/Meta/CaMKK1	APLTSASTAAALLRQ	9	7.056
533	S	STE/STE20/MSN/MAP4K4	AADRRASSIAALRLK	9	9
533	S	STE/STE20/MSN/MINK1	AADRRASSIAALRLK	9	9
533	S	STE/STE20/MSN/TNIK	AADRRASSIAALRLK	9	9
559	T	STE/STE7/MEK3/MAP2K6	NILPGTSTGKEVC**	9	8.35
26	S	Other/CAMKK/Meta	KSPTLLSSYCIDSIL	7.889	7.154
532	S	STE/STE20/PAKA/PAK3	AAADRRASSIAALRL	8.867	8.753
533	S	Atypical/Alpha/ChaK/TRPM7	AADRRASSIAALRLK	8.857	6.629
37	S	Other/CAMKK/Meta	DSILGRRSPCKMRLL	9.889	7.154
559	T	CK1	NILPGTSTGKEVC**	8.792	7.074
312	S	Other/CAMKK/Meta	EGKDGEDSVCLSAGS	7.667	7.154
115	T	CAMK/CAMKL/AMPK/AMPKA1	AAAAAAATATGTAGP	10.5	7.125
533	S	AGC/AKT	AADRRASSIAALRLK	8.72	6.459
117	T	CAMK/CAMKL/AMPK/AMPKA1	AAAAATATGTAGPRG	7.5	7.125
119	T	CAMK/CAMKL/AMPK/AMPKA1	AAATATGTAGPRGEV	7.25	7.125
495	S	CMGC/CDK/CDK4	STMAPLTSASTAAAL	8.684	6.215
173	S	CAMK/CAMKL/AMPK/AMPKA1	VSISRSKSYRENGAP	8.75	7.125
173	S	AGC/RSK/RSKp70/RPS6KB2	VSISRSKSYRENGAP	8.667	7.117
2	S	CK1	******MSNQYQEEG	24.549	7.074
11	S	CK1	QYQEEGCSERPECKS	9.778	7.074
26	S	Other/CAMKK/Meta/CaMKK1	KSPTLLSSYCIDSIL	8.333	7.056
37	S	Other/CAMKK/Meta/CaMKK1	DSILGRRSPCKMRLL	7.833	7.056
559	T	Other/NAK	NILPGTSTGKEVC**	8.6	7.67
559	T	Other/NAK/BIKE	NILPGTSTGKEVC**	8.6	7.67
413	S	CMGC/CDK/CDK4/CDK4	LSATHPLSPYLDASP	8.529	4.74
312	S	Other/CAMKK/Meta/CaMKK1	EGKDGEDSVCLSAGS	8.5	7.056
115	T	Other/TTK/MPS1	AAAAAAATATGTAGP	7.333	7.039
167	S	Other/AUR/IPL1	ISQAPQVSISRSKSY	7.111	6.994
205	S	Other/AUR/IPL1	AHPEERLSAASGPGS	7.111	6.994
465	S	AGC/NDR/NDR	SGAPLGLSTFLGAAV	8.5	8.325
498	T	CAMK/CAMKL/AMPK/AMPKA1	APLTSASTAAALLRQ	8.5	7.125
533	S	STE/STE20/PAKB/PAK5	AADRRASSIAALRLK	8.5	6.238
533	S	CK1/CK1/CK1-D/CK1e	AADRRASSIAALRLK	8.471	6.526
266	S	Other/AUR/IPL1	LKEPRRCSVATTGTV	8.333	6.994
452	S	CAMK/CAMKL/MARK/MARK1	SLPPPPGSASLPPSG	8.444	7.433
533	S	CAMK/CAMK2/CAMK2B	AADRRASSIAALRLK	8.436	8.277
533	S	AGC/NDR/LATS/LATS1	AADRRASSIAALRLK	8.4	6.9
524	T	CK1/CK1/CK1-D	GALADPATAAADRRA	8.389	4.344
312	S	Other/PLK/PLK1/CDC5	EGKDGEDSVCLSAGS	7.111	6.964
557	T	STE/STE20/PAKA/CLA4	QLNILPGTSTGKEVC	8.375	6.75
413	S	CMGC/CDK/CDK4	LSATHPLSPYLDASP	8.368	6.215
25	S	Other/PEK/GCN2/GCN2	SKSPTLLSSYCIDSI	7.25	6.95
142	S	AGC/NDR/LATS/LATS1	RPGERQDSAGAVAAA	11	6.9
173	S	AGC/NDR/LATS/LATS1	VSISRSKSYRENGAP	7.8	6.9
31	S	AGC/PDK1/PKH1	LSSYCIDSILGRRSP	7.333	6.883
115	T	Other/CAMKK	AAAAAAATATGTAGP	7.111	6.836
56	S	CAMK/RAD53/CHK2	SLPAPLASRADQEKA	7.318	6.801
336	T	AGC/PDK1/PKH1	KQRRYRTTFTSYQLE	8.333	6.883
339	S	AGC/RSK/RSKp90/RPS6KA2	RYRTTFTSYQLEELE	8.333	6.617
419	S	AGC/GRK/BARK/BARK1	LSPYLDASPFPPHHP	8.333	5.269
497	S	CAMK/RAD53/DUN1	MAPLTSASTAAALLR	8.333	7.333
507	T	CMGC/DYRK/DYRK2/DYRK3	AALLRQPTPAVEGAV	8.333	7.517
532	S	AGC/RSK/RSKp70/RPS6KB2	AAADRRASSIAALRL	8.333	7.117
532	S	CMGC/DYRK/DYRK1/DYRK1B	AAADRRASSIAALRL	8.333	7.575
72	S	AGC/PKC/PKCh	QGSPKSSSAPFEAEL	7.615	6.801
67	S	CMGC/DYRK	QEKAMQGSPKSSSAP	7.806	6.791
488	S	CMGC/MAPK/ERK/Erk5	PAFGRLFSTMAPLTS	8.294	7.382
498	T	Atypical/Alpha/ChaK/TRPM7	APLTSASTAAALLRQ	8.286	6.629
292	S	TKL	ATEGGELSPKEELLL	7.732	4.148
18	S	CAMK/PIM	SERPECKSKSPTLLS	7.238	6.783
272	T	TKL/IRAK/IRAK4	CSVATTGTVAAAAAA	7	6.78
532	S	AGC/DMPK/GEK/DMPK	AAADRRASSIAALRL	8.25	6.088
533	S	AGC/NDR/LATS	AADRRASSIAALRLK	8.25	7.175
430	S	AGC/GRK/BARK/BARK1	PHHPALDSAWTAAAA	8.214	5.269
5	Y	TK/Tec/TEC	***MSNQYQEEGCSE	7.167	6.758
161	S	CMGC/CDK/CDK4/CDK6	AWDTLKISQAPQVSI	9.667	6.758
292	S	CMGC/CDK	ATEGGELSPKEELLL	7.245	5.994
5	Y	TK/Syk/SYK	***MSNQYQEEGCSE	11.562	6.754
205	S	Other/AUR	AHPEERLSAASGPGS	7.718	6.744
266	S	Other/AUR	LKEPRRCSVATTGTV	9.248	6.744
524	T	Other/CAMKK/Meta/CaMKK1	GALADPATAAADRRA	8.167	7.056
532	S	AGC/PKG	AAADRRASSIAALRL	8.167	3.869
49	S	Atypical/Alpha/ChaK/TRPM7	RLLGAAQSLPAPLAS	8	6.629
71	S	Atypical/Alpha/ChaK/TRPM7	MQGSPKSSSAPFEAE	7.857	6.629
142	S	Atypical/Alpha/ChaK/TRPM7	RPGERQDSAGAVAAA	6.857	6.629
272	T	Atypical/Alpha/ChaK/TRPM7	CSVATTGTVAAAAAA	11.714	6.629
26	S	AGC/RSK/RSKp90/RPS6KA2	KSPTLLSSYCIDSIL	12	6.617
173	S	AGC/RSK/RSKp90/RPS6KA2	VSISRSKSYRENGAP	9	6.617
205	S	Other/PLK/PLK2	AHPEERLSAASGPGS	10.279	6.617
270	T	Other/PLK/PLK2	RRCSVATTGTVAAAA	7.558	6.617
70	S	Other/PLK/PLK1	AMQGSPKSSSAPFEA	6.587	6.572
56	S	CK1/CK1/CK1-D/CK1e	SLPAPLASRADQEKA	7.118	6.526
115	T	CK1/CK1/CK1-D/CK1e	AAAAAAATATGTAGP	14.765	6.526
117	T	CK1/CK1/CK1-D/CK1e	AAAAATATGTAGPRG	10.529	6.526
142	S	AGC/AKT	RPGERQDSAGAVAAA	6.867	6.459
173	S	AGC/AKT	VSISRSKSYRENGAP	8.294	6.459
266	S	AGC/AKT	LKEPRRCSVATTGTV	8.509	6.459
67	S	CMGC/MAPK/p38/MAPK12	QEKAMQGSPKSSSAP	8.136	6.293
266	S	AGC/PKA/PKACA	LKEPRRCSVATTGTV	7.429	4.405
370	T	Other/TTK/MPS1	LAMRLDLTEARVQVW	8	7.039
497	S	AGC/DMPK/GEK/DMPK	MAPLTSASTAAALLR	8	6.088
516	S	TKL/LISK	AVEGAVASGALADPA	8	5.388
516	S	CAMK/RAD53/DUN1	AVEGAVASGALADPA	8	7.333
524	T	CAMK/RAD53/DUN1	GALADPATAAADRRA	8	7.333
532	S	AGC/DMPK/CRIK	AAADRRASSIAALRL	8	5.617
532	S	AGC/DMPK/CRIK/CIT	AAADRRASSIAALRL	8	5.617
532	S	AGC/RSK/MSK/RPS6KA4	AAADRRASSIAALRL	8	7.684
533	S	AGC/NDR/LATS/LATS2	AADRRASSIAALRLK	8	7.171
507	T	AGC/PKA/PKACB	AALLRQPTPAVEGAV	7.333	6.283
433	T	AGC/GRK/BARK/BARK1	PALDSAWTAAAAAAA	7.976	5.269
452	S	CMGC/MAPK/ERK/Erk5	SLPPPPGSASLPPSG	7.941	7.382
557	T	CMGC/DYRK/DYRK1/DYRK1A	QLNILPGTSTGKEVC	7.909	6.152
445	S	AGC/GRK/BARK/BARK1	AAAAAFPSLPPPPGS	7.905	5.269
549	T	AGC/GRK/BARK/BARK1	KEHAAQLTQLNILPG	7.905	5.269
67	S	STE/STE-Unique/NIK	QEKAMQGSPKSSSAP	7.667	6.283
532	S	AGC/RSK/RSKp90	AAADRRASSIAALRL	7.862	5.671
532	S	AGC/PKA/PKACB	AAADRRASSIAALRL	7.333	6.283
67	S	AGC/PKA/PKACB	QEKAMQGSPKSSSAP	7	6.283
142	S	CAMK/PIM/PIM2	RPGERQDSAGAVAAA	6.333	6.283
266	S	AGC/PKA/PKACB	LKEPRRCSVATTGTV	7	6.283
532	S	CAMK/PKD/PRKD2	AAADRRASSIAALRL	7.833	7.292
142	S	Other/PLK/PLK2/PLK2	RPGERQDSAGAVAAA	6.6	6.272
220	T	Other/PLK/PLK2/PLK2	APAAGGGTGAEDDEE	7.6	6.272
312	S	Other/PLK/PLK2/PLK2	EGKDGEDSVCLSAGS	8.32	6.272
18	S	AGC/PKC/PKCi/PRKCI	SERPECKSKSPTLLS	9.375	6.256
494	T	TKL/STKR	FSTMAPLTSASTAAA	7.75	5.609
494	T	Other/PEK/GCN2/GCN2	FSTMAPLTSASTAAA	7.75	6.95
20	S	STE/STE20/PAKB/PAK5	RPECKSKSPTLLSSY	6.25	6.238
72	S	STE/STE20/PAKB/PAK5	QGSPKSSSAPFEAEL	8.25	6.238
466	T	Atypical/PDHK/PDHK	GAPLGLSTFLGAAVF	7.725	5.455
142	S	STE/STE20/PAKB/PAK5	RPGERQDSAGAVAAA	8.5	6.238
312	S	Other/NEK	EGKDGEDSVCLSAGS	7.071	6.216
433	T	Atypical/Alpha/ChaK/TRPM7	PALDSAWTAAAAAAA	7.714	6.629
67	S	CMGC/CDK/CDK4	QEKAMQGSPKSSSAP	9.684	6.215
208	S	CMGC/CDK/CDK4	EERLSAASGPGSAPA	7.789	6.215
20	S	CMGC/DYRK/DYRK1/DYRK1A	RPECKSKSPTLLSSY	9.818	6.152
67	S	CMGC/DYRK/DYRK1/DYRK1A	QEKAMQGSPKSSSAP	8.364	6.152
173	S	Atypical/PDHK/PDHK/PDK3	VSISRSKSYRENGAP	9.25	6.138
70	S	CK1/TTBK	AMQGSPKSSSAPFEA	6.6	6.136
119	T	CK1/TTBK	AAATATGTAGPRGEV	9	6.136
142	S	CK1/TTBK	RPGERQDSAGAVAAA	8.1	6.136
157	T	CK1/TTBK	AAAAAWDTLKISQAP	6.3	6.136
266	S	CK1/TTBK	LKEPRRCSVATTGTV	6.9	6.136
454	S	STE/STE20/KHS/HPK1	PPPPGSASLPPSGAP	7.667	5.683
498	T	Other/CAMKK	APLTSASTAAALLRQ	7.667	6.836
498	T	Other/CAMKK/Meta	APLTSASTAAALLRQ	7.667	7.154
533	S	AGC/RSK/RSKp70/RPS6KB2	AADRRASSIAALRLK	7.667	7.117
319	S	CMGC/CK2/CSNK2B	SVCLSAGSDSEEGLL	9.615	6.031
20	S	CMGC/CDK	RPECKSKSPTLLSSY	7.758	5.994
557	T	AGC/GRK/BARK	QLNILPGTSTGKEVC	7.605	4.78
292	S	CMGC/CDK/CDK4/CDK6	ATEGGELSPKEELLL	6.833	6.758
67	S	CMGC/CDK/CDK8/CDK8	QEKAMQGSPKSSSAP	6.333	5.983
524	T	Other/PLK/PLK2	GALADPATAAADRRA	7.581	6.617
454	S	CAMK/CAMKL/BRSK	PPPPGSASLPPSGAP	7.571	5.786
454	S	CAMK/CAMKL/BRSK/BRSK1	PPPPGSASLPPSGAP	7.571	5.786
67	S	Other/ULK/ULK	QEKAMQGSPKSSSAP	8.455	5.964
466	T	STE/STE20/FRAY/STK39	GAPLGLSTFLGAAVF	7.556	6.35
161	S	Atypical/PIKK/DNAPK/PRKDC	AWDTLKISQAPQVSI	6.086	5.924
142	S	AGC/SGK/SGK3	RPGERQDSAGAVAAA	8.714	5.871
173	S	AGC/SGK/SGK3	VSISRSKSYRENGAP	9.571	5.871
266	S	CAMK/DAPK/DAPK	LKEPRRCSVATTGTV	8.146	5.791
507	T	TKL	AALLRQPTPAVEGAV	7.451	4.148
49	S	CAMK/CAMKL/BRSK	RLLGAAQSLPAPLAS	6	5.786
49	S	CAMK/CAMKL/BRSK/BRSK1	RLLGAAQSLPAPLAS	6	5.786
533	S	AGC/SGK/SGK3	AADRRASSIAALRLK	7.429	5.871
452	S	CK1/CK1/CK1-D/CK1e	SLPPPPGSASLPPSG	7.412	6.526
498	T	CK1/CK1/CK1-D/CK1e	APLTSASTAAALLRQ	7.412	6.526
533	S	CAMK/CAMKL/QIK	AADRRASSIAALRLK	7.412	6.868
498	T	TKL/IRAK/IRAK4	APLTSASTAAALLRQ	7.4	6.78
533	S	Other/IKK/IKKe	AADRRASSIAALRLK	7.4	4.64
321	S	CAMK/CAMKL/BRSK	CLSAGSDSEEGLLKR	6.714	5.786
321	S	CAMK/CAMKL/BRSK/BRSK1	CLSAGSDSEEGLLKR	6.714	5.786
161	S	CAMK/CAMKL/PASK	AWDTLKISQAPQVSI	10.667	5.767
458	S	TKL/STKR	GSASLPPSGAPLGLS	7.375	5.609
292	S	CMGC/DYRK	ATEGGELSPKEELLL	6.806	6.791
20	S	CAMK/MAPKAPK/MK2	RPECKSKSPTLLSSY	6.197	5.725
352	T	STE/STE20/FRAY/STK39	LERAFQKTHYPDVFT	7.333	6.35
20	S	AGC/PKA/PKACB	RPECKSKSPTLLSSY	6.667	6.283
72	S	AGC/PKA/PKACB	QGSPKSSSAPFEAEL	6.667	6.283
557	T	AGC/PDK1/PKH1	QLNILPGTSTGKEVC	7.333	6.883
532	S	AGC/AKT	AAADRRASSIAALRL	7.321	6.459
72	S	CAMK/MAPKAPK/MK2	QGSPKSSSAPFEAEL	6.557	5.725
370	T	CMGC/CDK/CDK7	LAMRLDLTEARVQVW	7.294	4.112
142	S	CAMK/MAPKAPK/MK2	RPGERQDSAGAVAAA	5.984	5.725
173	S	CAMK/MAPKAPK/MK2	VSISRSKSYRENGAP	7.984	5.725
22	T	AGC/SGK/SGK1	ECKSKSPTLLSSYCI	5.902	5.723
31	S	STE/STE-Unique	LSSYCIDSILGRRSP	7.714	5.7
312	S	STE/STE-Unique	EGKDGEDSVCLSAGS	7	5.7
339	S	Atypical/PDHK/PDHK/PDK3	RYRTTFTSYQLEELE	7.25	6.138
495	S	TKL/STKR	STMAPLTSASTAAAL	7.25	5.609
533	S	CAMK/CAMKL/AMPK/AMPKA1	AADRRASSIAALRLK	7.25	7.125
72	S	AGC/RSK/RSKp90	QGSPKSSSAPFEAEL	6.106	5.671
142	S	AGC/RSK/RSKp90	RPGERQDSAGAVAAA	6.894	5.671
558	S	CAMK/RAD53/CHK2	LNILPGTSTGKEVC*	7.205	6.801
413	S	CMGC/MAPK/nmo	LSATHPLSPYLDASP	7.188	3.141
173	S	AGC/RSK/RSKp90	VSISRSKSYRENGAP	6.83	5.671
266	S	AGC/RSK/RSKp90	LKEPRRCSVATTGTV	7.181	5.671
70	S	STE/STE20/PAKA/STE20	AMQGSPKSSSAPFEA	7	5.67
18	S	CAMK/CAMK1/MLKA	SERPECKSKSPTLLS	6	5.667
466	T	STE/STE11/ASK/MAP3K5	GAPLGLSTFLGAAVF	7.167	6.006
205	S	TKL/STKR	AHPEERLSAASGPGS	5.625	5.609
507	T	CMGC/CDK/CCRK	AALLRQPTPAVEGAV	7.125	7.094
533	S	AGC/PKC/PKCi/PRKCI	AADRRASSIAALRLK	7.125	6.256
18	S	AGC/RSK/RSKp70	SERPECKSKSPTLLS	6.974	5.594
72	S	AGC/RSK/RSKp70	QGSPKSSSAPFEAEL	6.316	5.594
142	S	AGC/RSK/RSKp70	RPGERQDSAGAVAAA	6.105	5.594
171	S	AGC/RSK/RSKp70	PQVSISRSKSYRENG	6.289	5.594
173	S	AGC/RSK/RSKp70	VSISRSKSYRENGAP	12.947	5.594
266	S	AGC/RSK/RSKp70	LKEPRRCSVATTGTV	6.263	5.594
498	T	Other/TTK/MPS1	APLTSASTAAALLRQ	7.111	7.039
524	T	Other/CAMKK	GALADPATAAADRRA	7.111	6.836
70	S	Other/WEE	AMQGSPKSSSAPFEA	6.667	5.583
533	S	CAMK/MAPKAPK/MK2	AADRRASSIAALRLK	7.066	5.725
336	T	AGC/RSK/RSKp70	KQRRYRTTFTSYQLE	7.053	5.594
532	S	AGC/PKA	AAADRRASSIAALRL	7.046	4.604
70	S	Other/WEE/Myt1	AMQGSPKSSSAPFEA	6.667	5.583
70	S	Other/WEE/Myt1/PKMYT1	AMQGSPKSSSAPFEA	6.667	5.583
71	S	Other/IKK/IKKb	MQGSPKSSSAPFEAE	5.758	5.523
171	S	Other/IKK/IKKb	PQVSISRSKSYRENG	6.667	5.523
20	S	CAMK/CAMK-Unique/SRK2E	RPECKSKSPTLLSSY	6	5.5
173	S	CAMK/CAMK-Unique/SRK2E	VSISRSKSYRENGAP	7.25	5.5
413	S	CMGC/MAPK/p38/MAPK12	LSATHPLSPYLDASP	7	6.293
533	S	CAMK/CAMKL/PASK	AADRRASSIAALRLK	7	5.767
558	S	CMGC/CDK/CDK4/CDK6	LNILPGTSTGKEVC*	7	6.758
335	T	AGC/DMPK	RKQRRYRTTFTSYQL	6.986	2.427
22	T	CAMK/RAD53/RAD53	ECKSKSPTLLSSYCI	7.833	5.467
171	S	CAMK/RAD53/RAD53	PQVSISRSKSYRENG	5.833	5.467
25	S	Other/PEK/GCN2	SKSPTLLSSYCIDSI	6.25	5.462
26	S	Atypical/PDHK/PDHK	KSPTLLSSYCIDSIL	9.775	5.455
5	Y	TK/EGFR/EGFR	***MSNQYQEEGCSE	9.353	5.442
5	Y	TK/VEGFR/FLT4	***MSNQYQEEGCSE	6.636	5.414
336	T	STE/STE20/FRAY/STK39	KQRRYRTTFTSYQLE	6.889	6.35
507	T	CMGC/DYRK	AALLRQPTPAVEGAV	6.889	6.791
72	S	CAMK/MAPKAPK/MK2/MAPKAPK2	QGSPKSSSAPFEAEL	5.754	5.4
142	S	CAMK/MAPKAPK/MK2/MAPKAPK2	RPGERQDSAGAVAAA	5.508	5.4
173	S	CAMK/MAPKAPK/MK2/MAPKAPK2	VSISRSKSYRENGAP	7.607	5.4
20	S	TKL/LISK	RPECKSKSPTLLSSY	6	5.388
5	Y	TK/Src/SrcB/LYN	***MSNQYQEEGCSE	8.152	5.358
49	S	STE/STE20/PAKB/PAK4	RLLGAAQSLPAPLAS	5.833	5.333
71	S	TKL/STKR/STKR1/TGFbR1	MQGSPKSSSAPFEAE	5.333	5.333
452	S	Other/PLK/PLK2/PLK2	SLPPPPGSASLPPSG	6.8	6.272
395	T	STE/STE20/FRAY/STK39	REKAGAQTHPPGLPF	6.778	6.35
494	T	Other/PEK/GCN2	FSTMAPLTSASTAAA	6.75	5.462
452	S	CMGC/DYRK/DYRK1/DYRK1A	SLPPPPGSASLPPSG	6.727	6.152
419	S	Other/PLK/PLK2	LSPYLDASPFPPHHP	6.721	6.617
72	S	STE/STE20/PAKB/PAK4	QGSPKSSSAPFEAEL	5.5	5.333
208	S	CAMK/CASK	EERLSAASGPGSAPA	6.667	5.333
454	S	Atypical/Alpha/ChaK/TRPM7	PPPPGSASLPPSGAP	6.714	6.629
524	T	Atypical/Alpha/ChaK/TRPM7	GALADPATAAADRRA	6.714	6.629
208	S	CAMK/CASK/CASK	EERLSAASGPGSAPA	6.667	5.333
430	S	Other/PLK/PLK2/PLK2	PHHPALDSAWTAAAA	6.68	6.272
212	S	CAMK/CASK	SAASGPGSAPAAGGG	6.667	5.333
212	S	CAMK/CASK/CASK	SAASGPGSAPAAGGG	6.667	5.333
266	S	TKL/STKR/STKR1/TGFbR1	LKEPRRCSVATTGTV	6.333	5.333
115	T	Other/TTK	AAAAAAATATGTAGP	5.688	5.303
272	T	Other/TTK	CSVATTGTVAAAAAA	5.312	5.303
20	S	AGC/GRK/BARK/BARK1	RPECKSKSPTLLSSY	6.167	5.269
31	S	AGC/GRK/BARK/BARK1	LSSYCIDSILGRRSP	12.143	5.269
56	S	AGC/GRK/BARK/BARK1	SLPAPLASRADQEKA	6.286	5.269
71	S	AGC/GRK/BARK/BARK1	MQGSPKSSSAPFEAE	5.952	5.269
266	S	AGC/GRK/BARK/BARK1	LKEPRRCSVATTGTV	6.286	5.269
269	T	AGC/GRK/BARK/BARK1	PRRCSVATTGTVAAA	5.881	5.269
270	T	AGC/GRK/BARK/BARK1	RRCSVATTGTVAAAA	6.905	5.269
339	S	CAMK/PIM/PIM2	RYRTTFTSYQLEELE	6.667	6.283
395	T	TKL/MLK/TAK1/TAK1	REKAGAQTHPPGLPF	6.667	4.942
533	S	AGC/RSK/RSKp90	AADRRASSIAALRLK	6.649	5.671
316	S	AGC/GRK/BARK/BARK1	GEDSVCLSAGSDSEE	9.167	5.269
336	T	STE/STE20/FRAY	KQRRYRTTFTSYQLE	6.615	4.646
533	S	CAMK/MAPKAPK/MK2/MAPKAPK2	AADRRASSIAALRLK	6.607	5.4
430	S	AGC/GRK/BARK	PHHPALDSAWTAAAA	6.605	4.78
2	S	CK1/VRK/VRK2	******MSNQYQEEG	26.25	5.225
11	S	CK1/VRK/VRK2	QYQEEGCSERPECKS	13.75	5.225
18	S	CK1/VRK/VRK2	SERPECKSKSPTLLS	11.75	5.225
20	S	CK1/VRK/VRK2	RPECKSKSPTLLSSY	8	5.225
507	T	CMGC/DYRK/DYRK1	AALLRQPTPAVEGAV	6.556	4.562
336	T	AGC/PKN	KQRRYRTTFTSYQLE	6.5	4.788
419	S	CMGC/CLK/CLK1	LSPYLDASPFPPHHP	6.5	2.638
524	T	CMGC/CDK/CDK4/CDK4	GALADPATAAADRRA	6.471	4.74
338	T	STE/STE7/MEK3/MAP2K3	RRYRTTFTSYQLEEL	6.444	4.309
466	T	Atypical/PIKK/FRAP/TOR2	GAPLGLSTFLGAAVF	6.429	4.986
352	T	Atypical/PDHK/PDHK	LERAFQKTHYPDVFT	6.425	5.455
532	S	AGC/PKG/PRKG2	AAADRRASSIAALRL	6.368	4.332
22	T	CK1/VRK/VRK2	ECKSKSPTLLSSYCI	7.25	5.225
167	S	TKL/STKR/STKR1/BMPR1B	ISQAPQVSISRSKSY	5.167	5.158
205	S	TKL/STKR/STKR1/BMPR1B	AHPEERLSAASGPGS	5.667	5.158
266	S	TKL/STKR/STKR1/BMPR1B	LKEPRRCSVATTGTV	5.333	5.158
336	T	CAMK/PIM/PIM2	KQRRYRTTFTSYQLE	6.333	6.283
454	S	STE/STE20/PAKB/PAK4	PPPPGSASLPPSGAP	6.333	5.333
480	S	AGC/GRK/BARK/BARK1	FRHPAFISPAFGRLF	6.333	5.269
532	S	CAMK/PIM/PIM2	AAADRRASSIAALRL	6.333	6.283
70	S	Other/NEK/NEK6/NEK6	AMQGSPKSSSAPFEA	5.583	5.103
497	S	TKL/STKR	MAPLTSASTAAALLR	6.312	5.609
316	S	Other/NEK/NEK6/NEK6	GEDSVCLSAGSDSEE	6.083	5.103
25	S	Other/NEK/NEK11/NEK11	SKSPTLLSSYCIDSI	7	5.067
142	S	Other/NEK/NEK11/NEK11	RPGERQDSAGAVAAA	6.667	5.067
26	S	Atypical/PIKK/FRAP/TOR2	KSPTLLSSYCIDSIL	5	4.986
26	S	Atypical/PDHK	KSPTLLSSYCIDSIL	23.667	4.981
37	S	Atypical/PDHK	DSILGRRSPCKMRLL	14.095	4.981
312	S	Atypical/PDHK	EGKDGEDSVCLSAGS	33.952	4.981
117	T	Other/NAK/BIKE/AAK1	AAAAATATGTAGPRG	5.333	4.9
173	S	Other/PLK/SAK	VSISRSKSYRENGAP	9.333	4.9
452	S	STE/STE20/PAKA/STE20	SLPPPPGSASLPPSG	6.2	5.67
173	S	Other/PLK/SAK/PLK4	VSISRSKSYRENGAP	9.333	4.9
498	T	Other/TTK	APLTSASTAAALLRQ	6.188	5.303
494	T	CMGC/CDK/CDK4/CDK4	FSTMAPLTSASTAAA	6.176	4.74
270	T	Other/NAK/BIKE/AAK1	RRCSVATTGTVAAAA	5.667	4.9
489	T	CAMK/CAMKL/PASK	AFGRLFSTMAPLTSA	6.167	5.767
498	T	CK1/CK1/CK1-D	APLTSASTAAALLRQ	6.167	4.344
549	T	AGC/GRK/BARK	KEHAAQLTQLNILPG	6.163	4.78
70	S	CAMK/DAPK/DAPK/DAPK1	AMQGSPKSSSAPFEA	5.8	4.846
167	S	CAMK/DAPK/DAPK/DAPK1	ISQAPQVSISRSKSY	5	4.846
533	S	CMGC/CLK	AADRRASSIAALRLK	6.125	5.806
169	S	CAMK/DAPK/DAPK/DAPK1	QAPQVSISRSKSYRE	5.95	4.846
22	T	AGC/SGK	ECKSKSPTLLSSYCI	6.681	4.813
173	S	AGC/SGK	VSISRSKSYRENGAP	5.739	4.813
266	S	AGC/SGK	LKEPRRCSVATTGTV	4.855	4.813
173	S	AGC/PKC/PKCa	VSISRSKSYRENGAP	5.413	4.803
488	S	AGC/RSK/RSKp90	PAFGRLFSTMAPLTS	6.053	5.671
336	T	CAMK/DAPK/DAPK/DAPK1	KQRRYRTTFTSYQLE	6.05	4.846
524	T	AGC/GRK/BARK/BARK1	GALADPATAAADRRA	6.048	5.269
335	T	AGC/SGK	RKQRRYRTTFTSYQL	6.029	4.813
533	S	AGC/SGK	AADRRASSIAALRLK	6.029	4.813
173	S	STE/STE20/PAKB	VSISRSKSYRENGAP	6.3	4.79
266	S	STE/STE20/PAKB	LKEPRRCSVATTGTV	7.6	4.79
312	S	STE/STE20/PAKB	EGKDGEDSVCLSAGS	5	4.79
56	S	AGC/GRK/BARK	SLPAPLASRADQEKA	4.953	4.78
67	S	CMGC/CDK/CDK4/CDK4	QEKAMQGSPKSSSAP	7.529	4.74
212	S	CMGC/CDK/CDK4/CDK4	SAASGPGSAPAAGGG	6	4.74
212	S	Atypical/PDHK/PDHK/PDK1	SAASGPGSAPAAGGG	5.27	4.74
272	T	CMGC/CDK/CDK4/CDK4	CSVATTGTVAAAAAA	5.529	4.74
20	S	Other/PEK	RPECKSKSPTLLSSY	4.818	4.722
2	S	CMGC/MAPK/p38/MAPK13	******MSNQYQEEG	5.529	4.706
20	S	CMGC/MAPK/p38/MAPK13	RPECKSKSPTLLSSY	5.529	4.706
458	S	Other/NEK/NEK11/NEK11	GSASLPPSGAPLGLS	6	5.067
532	S	CAMK/MAPKAPK/MK2	AAADRRASSIAALRL	6	5.725
559	T	TKL/STKR	NILPGTSTGKEVC**	6	5.609
67	S	CMGC/MAPK/p38/MAPK13	QEKAMQGSPKSSSAP	4.824	4.706
533	S	AGC/AKT/AKT1	AADRRASSIAALRLK	5.962	2.98
212	S	CMGC/MAPK/p38/MAPK13	SAASGPGSAPAAGGG	4.765	4.706
292	S	CAMK/CAMKL/PASK	ATEGGELSPKEELLL	6	5.767
316	S	CMGC/MAPK/p38/MAPK13	GEDSVCLSAGSDSEE	6.118	4.706
37	S	AGC/PKA/PKACB	DSILGRRSPCKMRLL	6.333	6.283
319	S	Atypical/TAF1	SVCLSAGSDSEEGLL	5.75	4.681
319	S	Atypical/TAF1/TAF1	SVCLSAGSDSEEGLL	5.75	4.681
173	S	CMGC/CLK/CLK2	VSISRSKSYRENGAP	6.857	4.679
56	S	Other/MOS	SLPAPLASRADQEKA	5	4.667
56	S	Other/MOS/MOS	SLPAPLASRADQEKA	5	4.667
266	S	Other/MOS	LKEPRRCSVATTGTV	6	4.667
532	S	CAMK/CAMK2/CAMK2D	AAADRRASSIAALRL	5.833	4.204
533	S	CAMK/CAMK2/CAMK2D	AADRRASSIAALRLK	5.833	4.204
413	S	CMGC/MAPK/nmo/NLK	LSATHPLSPYLDASP	5.812	3.509
266	S	Other/MOS/MOS	LKEPRRCSVATTGTV	6	4.667
312	S	Other/IKK/IKKe	EGKDGEDSVCLSAGS	6	4.64
71	S	AGC/PKA	MQGSPKSSSAPFEAE	4.703	4.604
173	S	AGC/PKA	VSISRSKSYRENGAP	5.702	4.604
430	S	AGC/NDR	PHHPALDSAWTAAAA	5.8	5.725
266	S	AGC/PKA	LKEPRRCSVATTGTV	7.265	4.604
20	S	CMGC/DYRK/DYRK1	RPECKSKSPTLLSSY	7.852	4.562
67	S	CMGC/DYRK/DYRK1	QEKAMQGSPKSSSAP	4.815	4.562
173	S	CAMK/CAMKL/NuaK	VSISRSKSYRENGAP	7.375	4.519
173	S	CAMK/CAMKL/NuaK/NUAK1	VSISRSKSYRENGAP	7.375	4.519
335	T	CAMK/DAPK/DAPK/DAPK1	RKQRRYRTTFTSYQL	5.75	4.846
336	T	Other/Wnk	KQRRYRTTFTSYQLE	5.75	3.514
336	T	Other/Wnk/Wnk1	KQRRYRTTFTSYQLE	5.75	3.514
532	S	AGC/PKA/PKACA	AAADRRASSIAALRL	5.929	4.405
335	T	CAMK/PHK	RKQRRYRTTFTSYQL	5.731	3.785
142	S	AGC/PKA/PKACA	RPGERQDSAGAVAAA	4.964	4.405
205	S	AGC/PKA/PKACA	AHPEERLSAASGPGS	4.536	4.405
480	S	CMGC/MAPK/nmo/NLK	FRHPAFISPAFGRLF	5.688	3.509
266	S	AGC/DMPK/ROCK/ROCK2	LKEPRRCSVATTGTV	5.852	4.403
115	T	CK1/CK1/CK1-D	AAAAAAATATGTAGP	5.917	4.344
419	S	Other/MOS	LSPYLDASPFPPHHP	5.667	4.667
419	S	Other/MOS/MOS	LSPYLDASPFPPHHP	5.667	4.667
559	T	Other/NAK/BIKE/AAK1	NILPGTSTGKEVC**	5.667	4.9
119	T	CK1/CK1/CK1-D	AAATATGTAGPRGEV	4.472	4.344
220	T	CK1/CK1/CK1-D	APAAGGGTGAEDDEE	6.25	4.344
395	T	Other/TTK	REKAGAQTHPPGLPF	5.625	5.303
488	S	Atypical/PDHK/PDHK/PDK1	PAFGRLFSTMAPLTS	5.622	4.74
559	T	AGC/PKC/PKCh/PRKCH	NILPGTSTGKEVC**	5.6	3.79
316	S	CK1/CK1/CK1-D	GEDSVCLSAGSDSEE	4.667	4.344
409	T	CMGC/GSK/GSK3B	FPGPLSATHPLSPYL	5.571	2.826
71	S	AGC/PKG/PRKG2	MQGSPKSSSAPFEAE	4.579	4.332
370	T	STE/STE7/MEK3/MAP2K3	LAMRLDLTEARVQVW	5.556	4.309
266	S	AGC/PKG/PRKG2	LKEPRRCSVATTGTV	4.737	4.332
532	S	CAMK/MAPKAPK/MK2/MAPKAPK2	AAADRRASSIAALRL	5.541	5.4
272	T	CMGC/GSK/GSK3	CSVATTGTVAAAAAA	4.6	4.33
117	T	STE/STE7/MEK3/MAP2K3	AAAAATATGTAGPRG	8	4.309
270	T	STE/STE7/MEK3/MAP2K3	RRCSVATTGTVAAAA	7.111	4.309
507	T	CMGC/GSK/GSK3A	AALLRQPTPAVEGAV	5.529	4.488
26	S	Atypical/PDHK/PDHK/PDK2	KSPTLLSSYCIDSIL	4.6	4.26
67	S	Atypical/PIKK/FRAP/MTOR	QEKAMQGSPKSSSAP	4.517	4.258
208	S	Atypical/PIKK/FRAP/MTOR	EERLSAASGPGSAPA	4.724	4.258
465	S	Other/PEK/GCN2	SGAPLGLSTFLGAAV	5.5	5.462
533	S	STE/STE20/MSN	AADRRASSIAALRLK	5.5	3.05
549	T	Other/PEK/GCN2	KEHAAQLTQLNILPG	5.5	5.462
559	T	TKL/LISK	NILPGTSTGKEVC**	5.5	5.388
452	S	CMGC/GSK/GSK3B	SLPPPPGSASLPPSG	5.486	2.826
533	S	CAMK/RAD53	AADRRASSIAALRLK	5.472	5.343
67	S	AGC/DMPK/GEK/MRCKa	QEKAMQGSPKSSSAP	4.4	4.22
489	T	AGC/GRK/BARK	AFGRLFSTMAPLTSA	5.419	4.78
272	T	AGC/DMPK/GEK/MRCKa	CSVATTGTVAAAAAA	5.4	4.22
173	S	CAMK/CAMK2/CAMK2D	VSISRSKSYRENGAP	5.5	4.204
533	S	AGC/PKA	AADRRASSIAALRLK	5.385	4.604
445	S	AGC/GRK/BARK	AAAAAFPSLPPPPGS	5.372	4.78
266	S	CAMK/CAMK2/CAMK2D	LKEPRRCSVATTGTV	5.75	4.204
22	T	CAMK/CAMK-Unique	ECKSKSPTLLSSYCI	5	4.189
173	S	CAMK/CAMK-Unique	VSISRSKSYRENGAP	8.333	4.189
2	S	TKL	******MSNQYQEEG	5.803	4.148
335	T	Other/PLK/SAK	RKQRRYRTTFTSYQL	5.333	4.9
335	T	Other/PLK/SAK/PLK4	RKQRRYRTTFTSYQL	5.333	4.9
336	T	Other/PLK/SAK	KQRRYRTTFTSYQLE	5.333	4.9
336	T	Other/PLK/SAK/PLK4	KQRRYRTTFTSYQLE	5.333	4.9
352	T	TKL/MLK/TAK1/TAK1	LERAFQKTHYPDVFT	5.333	4.942
395	T	Other/PLK/SAK	REKAGAQTHPPGLPF	5.333	4.9
395	T	Other/PLK/SAK/PLK4	REKAGAQTHPPGLPF	5.333	4.9
454	S	CAMK/CAMKL/BRSK/BRSK2	PPPPGSASLPPSGAP	5.333	5.333
205	S	TKL	AHPEERLSAASGPGS	5.07	4.148
533	S	STE/STE20/PAKB	AADRRASSIAALRLK	5.3	4.79
336	T	TKL/MLK/ILK	KQRRYRTTFTSYQLE	5.273	3.003
336	T	TKL/MLK/ILK/ILK	KQRRYRTTFTSYQLE	5.273	3.003
266	S	TKL	LKEPRRCSVATTGTV	7.451	4.148
272	T	TKL	CSVATTGTVAAAAAA	7.732	4.148
489	T	TKL/RAF/RAF	AFGRLFSTMAPLTSA	5.2	3.682
533	S	AGC/PKC/PKCd/PRKCQ	AADRRASSIAALRLK	5.182	3.963
292	S	CMGC/MAPK/p38/MAPK13	ATEGGELSPKEELLL	5.647	4.706
495	S	TKL/STKR/STKR1/BMPR1B	STMAPLTSASTAAAL	5.167	5.158
532	S	TKL/STKR/STKR1/BMPR1B	AAADRRASSIAALRL	5.167	5.158
507	T	AGC/GRK/GRK/GPRK6	AALLRQPTPAVEGAV	5.143	3.086
321	S	TKL	CLSAGSDSEEGLLKR	4.915	4.148
497	S	CMGC/CDK/CDK4/CDK4	MAPLTSASTAAALLR	5.118	4.74
495	S	STE/STE7/MEK3/MAP2K3	STMAPLTSASTAAAL	5.111	4.309
5	Y	TK/Syk/ZAP70	***MSNQYQEEGCSE	5.548	4.122
27	Y	TK/Syk/ZAP70	SPTLLSSYCIDSILG	5.097	4.122
433	T	CMGC/CDK/CDK4/CDK4	PALDSAWTAAAAAAA	5.059	4.74
338	T	CAMK/DAPK/DAPK/DAPK1	RRYRTTFTSYQLEEL	5.05	4.846
532	S	CAMK/PKD	AAADRRASSIAALRL	5.023	3.191
2	S	CAMK/CAMKL/QIK/SIK1	******MSNQYQEEG	12.125	4.074
49	S	CAMK/CAMKL/QIK/SIK1	RLLGAAQSLPAPLAS	4.688	4.074
117	T	CAMK/CAMKL/QIK/SIK1	AAAAATATGTAGPRG	5	4.074
272	T	CAMK/CAMKL/QIK/SIK1	CSVATTGTVAAAAAA	5.125	4.074
5	Y	TK/Src/SrcA/YES	***MSNQYQEEGCSE	7.375	4.044
70	S	AGC/RSK/MSK	AMQGSPKSSSAPFEA	4.778	4.025
208	S	AGC/RSK/MSK	EERLSAASGPGSAPA	4.222	4.025
167	S	Other/PLK/PLK2/PLK3	ISQAPQVSISRSKSY	4.389	4.021
173	S	CAMK/CAMK2/CAMK2A	VSISRSKSYRENGAP	4.38	4.003
338	T	CAMK/DAPK/DAPK/DAPK2	RRYRTTFTSYQLEEL	5	2.929
419	S	Atypical/PIKK/FRAP/TOR2	LSPYLDASPFPPHHP	5	4.986
452	S	TKL/MLK/TAK1/TAK1	SLPPPPGSASLPPSG	5	4.942
559	T	STE/STE20/MSN	NILPGTSTGKEVC**	5	3.05
559	T	STE/STE7/MEK3/MAP2K3	NILPGTSTGKEVC**	5	4.309
266	S	CAMK/CAMK2/CAMK2A	LKEPRRCSVATTGTV	4.48	4.003
2	S	CK1/CK1	******MSNQYQEEG	16.623	3.998
11	S	CK1/CK1	QYQEEGCSERPECKS	4.992	3.998
507	T	CMGC/CDK/CDK4/CDK4	AALLRQPTPAVEGAV	4.941	4.74
532	S	CAMK/CAMKL/QIK/SIK1	AAADRRASSIAALRL	4.938	4.074
25	S	CK1/CK1	SKSPTLLSSYCIDSI	5.008	3.998
559	T	Other/PEK	NILPGTSTGKEVC**	4.909	4.722
559	T	AGC/PKC/PKCa	NILPGTSTGKEVC**	4.904	4.803
532	S	AGC/DMPK/ROCK/ROCK2	AAADRRASSIAALRL	4.889	4.403
192	S	CK1/CK1	PPALDELSGPGGVAH	4.531	3.998
533	S	CAMK/PHK	AADRRASSIAALRLK	4.846	3.785
173	S	AGC/PKC/PKCd/PRKCQ	VSISRSKSYRENGAP	7.182	3.963
480	S	CMGC/CDK/CDK4/CDK4	FRHPAFISPAFGRLF	4.824	4.74
142	S	CK1/CK1/CK1-A	RPGERQDSAGAVAAA	4.105	3.887
292	S	CMGC/MAPK/JNK/JNK1	ATEGGELSPKEELLL	4.493	3.02
507	T	CMGC/MAPK/nmo	AALLRQPTPAVEGAV	4.812	3.141
22	T	Other/IKK/IKKa	ECKSKSPTLLSSYCI	4	3.88
532	S	AGC/DMPK/GEK	AAADRRASSIAALRL	4.769	3.623
25	S	Other/IKK/IKKa	SKSPTLLSSYCIDSI	6.8	3.88
370	T	CMGC/MAPK/ERK/Erk3	LAMRLDLTEARVQVW	4.75	2.088
316	S	Other/IKK/IKKa	GEDSVCLSAGSDSEE	9	3.88
205	S	AGC/PKG	AHPEERLSAASGPGS	3.976	3.869
266	S	AGC/PKG	LKEPRRCSVATTGTV	3.893	3.869
395	T	TKL/RAF/RAF	REKAGAQTHPPGLPF	4.7	3.682
270	T	AGC/GRK/GRK	RRCSVATTGTVAAAA	4.365	3.858
115	T	STE/STE11/MEKK1	AAAAAAATATGTAGP	4	3.817
117	T	STE/STE11/MEKK1	AAAAATATGTAGPRG	4.286	3.817
119	T	STE/STE11/MEKK1	AAATATGTAGPRGEV	4.143	3.817
11	S	AGC/PKC/PKCh/PRKCH	QYQEEGCSERPECKS	3.9	3.79
507	T	AGC/PDK1	AALLRQPTPAVEGAV	4.667	2.39
2	S	CAMK/PHK	******MSNQYQEEG	8.192	3.785
559	T	TKL	NILPGTSTGKEVC**	4.634	4.148
11	S	CAMK/PHK	QYQEEGCSERPECKS	4.385	3.785
533	S	AGC/PKG	AADRRASSIAALRLK	4.607	3.869
312	S	Other/PLK/PLK1/PLK1	EGKDGEDSVCLSAGS	4.473	3.783
419	S	CMGC/MAPK/JNK	LSPYLDASPFPPHHP	4.603	4.306
20	S	AGC/PKC/PKCd	RPECKSKSPTLLSSY	3.784	3.771
142	S	AGC/PKC/PKCd	RPGERQDSAGAVAAA	3.824	3.771
430	S	Other/IKK/IKKa	PHHPALDSAWTAAAA	4.6	3.88
173	S	AGC/PKC/PKCd	VSISRSKSYRENGAP	5.811	3.771
533	S	Other/IKK/TBK1	AADRRASSIAALRLK	4.538	3.365
173	S	TKL/RAF/RAF	VSISRSKSYRENGAP	6.9	3.682
5	Y	TK/Alk	***MSNQYQEEGCSE	4	3.675
174	Y	TK/Alk	SISRSKSYRENGAPF	7.167	3.675
173	S	CAMK/CAMK2	VSISRSKSYRENGAP	3.741	3.65
266	S	AGC/DMPK/GEK	LKEPRRCSVATTGTV	4.615	3.623
516	S	STE/STE20/MSN	AVEGAVASGALADPA	4.5	3.05
557	T	Other/ULK/ULK/ULK3	QLNILPGTSTGKEVC	4.5	3.15
533	S	CAMK/CAMK2	AADRRASSIAALRLK	4.498	3.65
5	Y	TK/Alk/ALK	***MSNQYQEEGCSE	4.667	3.542
395	T	Atypical/PIKK/FRAP/MTOR	REKAGAQTHPPGLPF	4.483	4.258
174	Y	TK/Alk/ALK	SISRSKSYRENGAPF	8.167	3.542
115	T	STE/STE11/MEKK1/MAP3K1	AAAAAAATATGTAGP	4	3.517
117	T	STE/STE11/MEKK1/MAP3K1	AAAAATATGTAGPRG	4.286	3.517
532	S	AGC/AKT/AKT1	AAADRRASSIAALRL	4.471	2.98
119	T	STE/STE11/MEKK1/MAP3K1	AAATATGTAGPRGEV	4.143	3.517
533	S	CAMK/CAMK1	AADRRASSIAALRLK	4.463	3.507
532	S	AGC/PKC/PKCd	AAADRRASSIAALRL	4.459	3.771
208	S	Other/Wnk	EERLSAASGPGSAPA	4.417	3.514
532	S	AGC/DMPK	AAADRRASSIAALRL	4.435	2.427
395	T	CAMK/DAPK/DAPK/DAPK2	REKAGAQTHPPGLPF	4.429	2.929
208	S	Other/Wnk/Wnk1	EERLSAASGPGSAPA	4.417	3.514
266	S	Other/Wnk	LKEPRRCSVATTGTV	4	3.514
266	S	Other/Wnk/Wnk1	LKEPRRCSVATTGTV	4	3.514
335	T	CAMK/CAMK2/CAMK2D	RKQRRYRTTFTSYQL	4.417	4.204
266	S	Other/AUR/AurA	LKEPRRCSVATTGTV	4.117	3.498
117	T	AGC/GRK/GRK/GPRK5	AAAAATATGTAGPRG	3.444	3.442
157	T	AGC/GRK/GRK/GPRK5	AAAAAWDTLKISQAP	4.111	3.442
167	S	AGC/GRK/GRK/GPRK5	ISQAPQVSISRSKSY	3.667	3.442
370	T	STE/STE7/MEK3	LAMRLDLTEARVQVW	4.385	2.053
495	S	CMGC/CDK/CDK7	STMAPLTSASTAAAL	4.382	4.112
161	S	Atypical/PIKK/ATM/ATM	AWDTLKISQAPQVSI	3.385	3.362
507	T	CMGC/MAPK/nmo/NLK	AALLRQPTPAVEGAV	4.375	3.509
20	S	CMGC/MAPK/p38/MAPK14	RPECKSKSPTLLSSY	4.422	3.342
466	T	STE/STE11	GAPLGLSTFLGAAVF	4.364	2.896
67	S	CMGC/CDK/CDK2/CDK3	QEKAMQGSPKSSSAP	5.8	3.34
161	S	AGC/GRK/GRK/GPRK4	AWDTLKISQAPQVSI	3.333	3.317
205	S	CAMK/PKD	AHPEERLSAASGPGS	3.227	3.191
2	S	CK1/VRK/VRK1	******MSNQYQEEG	5.2	3.159
67	S	Other/ULK/ULK/ULK3	QEKAMQGSPKSSSAP	5	3.15
335	T	AGC/GRK/GRK/GPRK6	RKQRRYRTTFTSYQL	4.286	3.086
452	S	AGC/GRK/GRK/GPRK6	SLPPPPGSASLPPSG	4.286	3.086
489	T	STE/STE11/MEKK1	AFGRLFSTMAPLTSA	4.286	3.817
507	T	AGC/PKC/PKCd/PRKCQ	AALLRQPTPAVEGAV	4.273	3.963
359	T	CMGC/CDK/CDK7	THYPDVFTREELAMR	4.265	4.112
466	T	AGC/PDK1/PDPK1	GAPLGLSTFLGAAVF	4.265	1.51
115	T	Other/ULK/ULK/ULK3	AAAAAAATATGTAGP	3.75	3.15
142	S	Other/ULK/ULK/ULK3	RPGERQDSAGAVAAA	3.75	3.15
269	T	AGC/GRK/GRK/GPRK6	PRRCSVATTGTVAAA	3.143	3.086
117	T	STE/STE20/MSN	AAAAATATGTAGPRG	4	3.05
208	S	STE/STE20/MSN	EERLSAASGPGSAPA	4.5	3.05
173	S	AGC/RSK	VSISRSKSYRENGAP	3.965	3.035
445	S	AGC/GRK/GRK/GPRK6	AAAAAFPSLPPPPGS	4.143	3.086
489	T	STE/STE11/MEKK1/MAP3K1	AFGRLFSTMAPLTSA	4.143	3.517
532	S	AGC/PKC/PKCd/PRKCQ	AAADRRASSIAALRL	4.136	3.963
67	S	CMGC/MAPK/JNK/JNK1	QEKAMQGSPKSSSAP	4.603	3.02
497	S	CMGC/CDK/CDK7	MAPLTSASTAAALLR	4.118	4.112
292	S	CK1/CK1/CK1-A	ATEGGELSPKEELLL	4.211	3.887
22	T	AGC/AKT/AKT1	ECKSKSPTLLSSYCI	3.76	2.98
409	T	CMGC/GSK	FPGPLSATHPLSPYL	4.109	1.884
142	S	AGC/AKT/AKT1	RPGERQDSAGAVAAA	2.981	2.98
488	S	CAMK/CAMK2/CAMK2A	PAFGRLFSTMAPLTS	4.1	4.003
173	S	AGC/AKT/AKT1	VSISRSKSYRENGAP	5.567	2.98
413	S	AGC/PDK1	LSATHPLSPYLDASP	4.019	2.39
119	T	CMGC/CDK/CDK8	AAATATGTAGPRGEV	3.2	2.96
269	T	CMGC/CDK/CDK8	PRRCSVATTGTVAAA	4.4	2.96
67	S	CMGC	QEKAMQGSPKSSSAP	3.6	2.953
292	S	CMGC/CDK/CDK2	ATEGGELSPKEELLL	3.593	2.692
173	S	AGC/PKC/PKCh/PRKCE	VSISRSKSYRENGAP	6.677	2.939
167	S	CAMK/DAPK/DAPK/DAPK2	ISQAPQVSISRSKSY	7.143	2.929
5	Y	TK/FGFR/FGFR4	***MSNQYQEEGCSE	3	2.917
419	S	CMGC/CDK/CDK2/CDK3	LSPYLDASPFPPHHP	4	3.34
489	T	TKL/RAF/RAF/RAF1	AFGRLFSTMAPLTSA	4	2.47
532	S	CAMK/DAPK/DAPK/DAPK3	AAADRRASSIAALRL	4	2.777
488	S	STE/STE20	PAFGRLFSTMAPLTS	3.977	2.369
31	S	STE/STE11	LSSYCIDSILGRRSP	4.5	2.896
115	T	STE/STE11	AAAAAAATATGTAGP	3.5	2.896
272	T	STE/STE11	CSVATTGTVAAAAAA	3.909	2.896
524	T	AGC/GRK/GRK	GALADPATAAADRRA	3.941	3.858
220	T	CMGC/CK2/CK2a1	APAAGGGTGAEDDEE	5.368	2.848
319	S	CMGC/CK2/CK2a1	SVCLSAGSDSEEGLL	5.944	2.848
316	S	CAMK/MAPKAPK/MK2/MAPKAPK3	GEDSVCLSAGSDSEE	3.167	2.833
20	S	CMGC/GSK/GSK3B	RPECKSKSPTLLSSY	4.467	2.826
370	T	Atypical/Alpha/ChaK	LAMRLDLTEARVQVW	3.875	3.588
22	T	CMGC/GSK/GSK3B	ECKSKSPTLLSSYCI	3.619	2.826
466	T	AGC/PDK1	GAPLGLSTFLGAAVF	3.852	2.39
31	S	AGC/PKC/PKCa/PRKCG	LSSYCIDSILGRRSP	3.176	2.788
533	S	AGC/GRK/BARK/BARK2	AADRRASSIAALRLK	3.8	3.58
169	S	AGC/PKC/PKCa/PRKCG	QAPQVSISRSKSYRE	3.529	2.788
208	S	AGC/PKC/PKCa/PRKCG	EERLSAASGPGSAPA	3	2.788
413	S	CMGC/MAPK/ERK	LSATHPLSPYLDASP	3.783	2.734
173	S	CAMK/CAMKL/CHK1/CHEK1	VSISRSKSYRENGAP	4.069	2.783
266	S	CAMK/CAMKL/CHK1/CHEK1	LKEPRRCSVATTGTV	3.069	2.783
142	S	CAMK/DAPK/DAPK/DAPK3	RPGERQDSAGAVAAA	3.13	2.777
20	S	CMGC/MAPK/ERK	RPECKSKSPTLLSSY	2.834	2.734
67	S	CMGC/MAPK/ERK	QEKAMQGSPKSSSAP	3.796	2.734
70	S	CMGC/MAPK/ERK	AMQGSPKSSSAPFEA	2.739	2.734
454	S	TKL/RIPK	PPPPGSASLPPSGAP	3.667	1.75
558	S	TKL/RIPK	LNILPGTSTGKEVC*	3.667	1.75
67	S	CMGC/CDK/CDK2	QEKAMQGSPKSSSAP	3.91	2.692
292	S	CMGC	ATEGGELSPKEELLL	3.258	2.953
5	Y	TK/Abl/ABL2	***MSNQYQEEGCSE	3.375	2.654
5	Y	TK/EGFR/ERBB2	***MSNQYQEEGCSE	4.2	2.61
212	S	TKL/MLK/MLK/MLK1	SAASGPGSAPAAGGG	3	2.6
269	T	TKL/MLK/MLK/MLK1	PRRCSVATTGTVAAA	2.667	2.6
272	T	TKL/MLK/MLK/MLK1	CSVATTGTVAAAAAA	3	2.6
2	S	AGC/RSK/RSKp70/RPS6KB1	******MSNQYQEEG	3.16	2.548
532	S	AGC/PKC/PKCd/PRKCD	AAADRRASSIAALRL	3.456	2.514
507	T	CMGC/MAPK/JNK/JNK1	AALLRQPTPAVEGAV	3.452	3.02
507	T	CMGC/MAPK/p38/MAPK14	AALLRQPTPAVEGAV	3.446	3.342
18	S	AGC/RSK/RSKp70/RPS6KB1	SERPECKSKSPTLLS	3.2	2.548
409	T	TKL/RAF/RAF/RAF1	FPGPLSATHPLSPYL	3.444	2.47
72	S	AGC/RSK/RSKp70/RPS6KB1	QGSPKSSSAPFEAEL	4.32	2.548
413	S	CMGC/MAPK/p38/MAPK14	LSATHPLSPYLDASP	3.41	3.342
495	S	CMGC/CDK/CDK8	STMAPLTSASTAAAL	3.4	2.96
173	S	AGC/RSK/RSKp70/RPS6KB1	VSISRSKSYRENGAP	3.2	2.548
173	S	AGC/PKC/PKCd/PRKCD	VSISRSKSYRENGAP	3.965	2.514
266	S	AGC/PKC/PKCd/PRKCD	LKEPRRCSVATTGTV	2.912	2.514
316	S	Other/NEK/NEK6	GEDSVCLSAGSDSEE	2.667	2.494
72	S	TKL/RAF/RAF/RAF1	QGSPKSSSAPFEAEL	4.444	2.47
415	Y	TK/Tec/ITK	ATHPLSPYLDASPFP	3.3	2.44
409	T	CAMK/CAMKL/LKB	FPGPLSATHPLSPYL	3.267	2.821
413	S	CMGC/GSK/GSK3B	LSATHPLSPYLDASP	3.267	2.826
2	S	AGC/RSK/RSKp90/RPS6KA1	******MSNQYQEEG	3.188	2.462
532	S	AGC/RSK	AAADRRASSIAALRL	3.232	3.035
339	S	AGC/RSK/RSKp90/RPS6KA1	RYRTTFTSYQLEELE	3.229	2.462
173	S	AGC/RSK/RSKp90/RPS6KA1	VSISRSKSYRENGAP	2.833	2.462
419	S	AGC/PDK1	LSPYLDASPFPPHHP	3.204	2.39
205	S	AGC/DMPK	AHPEERLSAASGPGS	5.435	2.427
266	S	AGC/DMPK	LKEPRRCSVATTGTV	6.899	2.427
37	S	AGC/PDK1	DSILGRRSPCKMRLL	3.87	2.39
292	S	AGC/PDK1	ATEGGELSPKEELLL	3.111	2.39
430	S	CMGC/CDK/CDK8	PHHPALDSAWTAAAA	3.2	2.96
117	T	STE/STE11/MEKK2	AAAAATATGTAGPRG	4.667	2.383
117	T	STE/STE11/MEKK2/MAP3K3	AAAAATATGTAGPRG	4.667	2.383
169	S	STE/STE11/MEKK2	QAPQVSISRSKSYRE	3.333	2.383
169	S	STE/STE11/MEKK2/MAP3K3	QAPQVSISRSKSYRE	3.333	2.383
173	S	STE/STE11/MEKK2	VSISRSKSYRENGAP	4.333	2.383
409	T	CAMK/CAMKL/LKB/STK11	FPGPLSATHPLSPYL	3.138	2.793
173	S	STE/STE11/MEKK2/MAP3K3	VSISRSKSYRENGAP	4.333	2.383
532	S	STE/STE20/PAKA/PAK2	AAADRRASSIAALRL	3.125	2.05
20	S	STE/STE20	RPECKSKSPTLLSSY	4.657	2.369
56	S	Other/TLK	SLPAPLASRADQEKA	3	2.312
533	S	TKL/RAF/RAF/RAF1	AADRRASSIAALRLK	3.111	2.47
119	T	Other/TLK	AAATATGTAGPRGEV	3	2.312
161	S	Other/TLK	AWDTLKISQAPQVSI	6	2.312
533	S	AGC/PKC/PKCa/PRKCG	AADRRASSIAALRLK	3.059	2.788
419	S	CMGC/DYRK/HIPK	LSPYLDASPFPPHHP	3.03	2.013
335	T	AGC/AKT/AKT1	RKQRRYRTTFTSYQL	3.01	2.98
49	S	TKL/RAF	RLLGAAQSLPAPLAS	2.667	2.289
72	S	TKL/RAF	QGSPKSSSAPFEAEL	3.6	2.289
173	S	TKL/RAF	VSISRSKSYRENGAP	2.333	2.289
208	S	TKL/RAF	EERLSAASGPGSAPA	3.2	2.289
67	S	CMGC/DYRK/DYRK2/DYRK2	QEKAMQGSPKSSSAP	2.615	2.282
49	S	CAMK/CAMK1/CAMK4	RLLGAAQSLPAPLAS	4.125	2.206
67	S	CAMK/CAMK1/CAMK4	QEKAMQGSPKSSSAP	2.25	2.206
71	S	CAMK/CAMK1/CAMK4	MQGSPKSSSAPFEAE	2.917	2.206
359	T	CAMK/CAMKL/AMPK/PRKAB1	THYPDVFTREELAMR	3	2.525
454	S	TKL/RAF	PPPPGSASLPPSGAP	3	2.289
497	S	CMGC/MAPK/ERK/Erk3	MAPLTSASTAAALLR	3	2.088
498	T	TKL/MLK/MLK/MLK1	APLTSASTAAALLRQ	3	2.6
115	T	CAMK/CAMK1/CAMK4	AAAAAAATATGTAGP	3.667	2.206
419	S	CMGC/MAPK/ERK	LSPYLDASPFPPHHP	2.978	2.734
117	T	CAMK/CAMK1/CAMK4	AAAAATATGTAGPRG	2.792	2.206
157	T	CAMK/CAMK1/CAMK4	AAAAAWDTLKISQAP	2.417	2.206
171	S	CAMK/CAMK1/CAMK4	PQVSISRSKSYRENG	2.208	2.206
269	T	CAMK/CAMK1/CAMK4	PRRCSVATTGTVAAA	3.583	2.206
270	T	CAMK/CAMK1/CAMK4	RRCSVATTGTVAAAA	2.292	2.206
498	T	TKL/MLK/MLK	APLTSASTAAALLRQ	2.909	1.5
5	Y	TK/Met	***MSNQYQEEGCSE	2.571	2.202
142	S	CAMK/PIM/PIM3	RPGERQDSAGAVAAA	2.9	2.11
272	T	CAMK/PIM/PIM3	CSVATTGTVAAAAAA	2.5	2.11
533	S	AGC/PKC/PKCd/PRKCD	AADRRASSIAALRLK	2.842	2.514
20	S	CMGC/MAPK/ERK/Erk3	RPECKSKSPTLLSSY	3.5	2.088
25	S	STE/STE7/MEK3	SKSPTLLSSYCIDSI	2.769	2.053
488	S	AGC/DMPK	PAFGRLFSTMAPLTS	2.797	2.427
2	S	STE/STE20/PAKA/PAK2	******MSNQYQEEG	2.875	2.05
413	S	STE/STE20	LSATHPLSPYLDASP	2.779	2.369
270	T	STE/STE20/PAKA/PAK2	RRCSVATTGTVAAAA	2.375	2.05
497	S	AGC/DMPK	MAPLTSASTAAALLR	2.754	2.427
336	T	CAMK/MLCK	KQRRYRTTFTSYQLE	2.75	1.779
507	T	CMGC/MAPK/ERK/Erk3	AALLRQPTPAVEGAV	2.75	2.088
37	S	CMGC/DYRK/HIPK	DSILGRRSPCKMRLL	2.636	2.013
67	S	CMGC/DYRK/HIPK	QEKAMQGSPKSSSAP	2.848	2.013
395	T	CMGC/DYRK/HIPK/HIPK2	REKAGAQTHPPGLPF	2.724	1.841
339	S	AGC/RSK/RSKp70/RPS6KB1	RYRTTFTSYQLEELE	2.68	2.548
292	S	CMGC/DYRK/HIPK	ATEGGELSPKEELLL	2.576	2.013
49	S	Atypical/Alpha	RLLGAAQSLPAPLAS	2.125	1.988
2	S	CMGC/DYRK/HIPK/HIPK2	******MSNQYQEEG	2.172	1.841
395	T	TKL/RAF/RAF/RAF1	REKAGAQTHPPGLPF	2.667	2.47
454	S	TKL/RAF/RAF/RAF1	PPPPGSASLPPSGAP	2.667	2.47
498	T	TKL/RAF/RAF/RAF1	APLTSASTAAALLRQ	2.667	2.47
558	S	CAMK/CAMKL/AMPK/PRKAB1	LNILPGTSTGKEVC*	2.667	2.525
20	S	CMGC/DYRK/HIPK/HIPK2	RPECKSKSPTLLSSY	4.241	1.841
67	S	CMGC/DYRK/HIPK/HIPK2	QEKAMQGSPKSSSAP	2.966	1.841
336	T	CAMK/DAPK	KQRRYRTTFTSYQLE	2.61	1.753
336	T	TKL/RAF	KQRRYRTTFTSYQLE	2.6	2.289
430	S	CAMK/PIM/PIM3	PHHPALDSAWTAAAA	2.6	2.11
433	T	AGC/DMPK	PALDSAWTAAAAAAA	2.58	2.427
292	S	CMGC/DYRK/HIPK/HIPK2	ATEGGELSPKEELLL	1.966	1.841
20	S	CAMK/CAMKL/AMPK	RPECKSKSPTLLSSY	1.853	1.777
335	T	STE/STE20/PAKA/PAK2	RKQRRYRTTFTSYQL	2.562	2.05
173	S	AGC/PKC/PKCi/PRKCZ	VSISRSKSYRENGAP	3.122	1.77
466	T	CAMK/CAMKL/MELK	GAPLGLSTFLGAAVF	2.5	1.36
336	T	AGC/PDK1	KQRRYRTTFTSYQLE	2.426	2.39
18	S	CAMK/DAPK	SERPECKSKSPTLLS	1.805	1.753
532	S	CAMK/CAMKL/MELK	AAADRRASSIAALRL	2.389	1.36
266	S	CAMK/DAPK	LKEPRRCSVATTGTV	3.415	1.753
205	S	TKL/RIPK	AHPEERLSAASGPGS	2.333	1.75
49	S	CAMK	RLLGAAQSLPAPLAS	3.106	1.749
339	S	STE/STE20/PAKA/PAK2	RYRTTFTSYQLEELE	2.375	2.05
533	S	STE/STE7/MEK1	AADRRASSIAALRLK	2.375	1.141
533	S	STE/STE7/MEK1/MAP2K1	AADRRASSIAALRLK	2.375	1.141
167	S	STE/STE20/MST/MST2	ISQAPQVSISRSKSY	1.75	1.738
5	Y	TK/Src	***MSNQYQEEGCSE	1.73	1.63
532	S	TKL/RIPK	AAADRRASSIAALRL	2.333	1.75
49	S	AGC/PDK1/PDPK1	RLLGAAQSLPAPLAS	1.694	1.51
67	S	AGC/PDK1/PDPK1	QEKAMQGSPKSSSAP	1.857	1.51
370	T	Atypical/Alpha	LAMRLDLTEARVQVW	2.25	1.988
480	S	CMGC/MAPK/ERK/Erk3	FRHPAFISPAFGRLF	2.25	2.088
466	T	CAMK/CAMKL/MELK/MELK	GAPLGLSTFLGAAVF	2.222	0.871
559	T	AGC/PKC	NILPGTSTGKEVC**	2.211	1.416
119	T	AGC/PDK1/PDPK1	AAATATGTAGPRGEV	2.959	1.51
339	S	CAMK/CAMK1/CAMK4	RYRTTFTSYQLEELE	2.208	2.206
2	S	TKL/MLK/MLK	******MSNQYQEEG	2.727	1.5
352	T	CAMK/PIM/PIM3	LERAFQKTHYPDVFT	2.2	2.11
2	S	CAMK/PKD/PRKD1	******MSNQYQEEG	2.192	1.5
532	S	AGC	AAADRRASSIAALRL	2.176	1.279
142	S	CAMK/PKD/PRKD1	RPGERQDSAGAVAAA	2.962	1.5
173	S	CAMK/PKD/PRKD1	VSISRSKSYRENGAP	2.154	1.5
336	T	STE/STE20/FRAY/OSR1	KQRRYRTTFTSYQLE	2.143	1.307
266	S	AGC/PKC	LKEPRRCSVATTGTV	1.524	1.416
516	S	TKL/STKR/STKR2	AVEGAVASGALADPA	2.125	1.344
516	S	TKL/STKR/STKR2/TGFbR2	AVEGAVASGALADPA	2.125	1.344
171	S	CAMK/CAMKL/MELK	PQVSISRSKSYRENG	1.667	1.36
336	T	AGC/PKC	KQRRYRTTFTSYQLE	2.093	1.416
272	T	CAMK/CAMKL/MELK	CSVATTGTVAAAAAA	2.111	1.36
507	T	STE/STE20/PAKA/PAK2	AALLRQPTPAVEGAV	2.062	2.05
533	S	CAMK	AADRRASSIAALRLK	2.058	1.749
167	S	TKL/STKR/STKR2	ISQAPQVSISRSKSY	1.375	1.344
494	T	TKL/MLK/MLK	FSTMAPLTSASTAAA	1.909	1.5
167	S	TKL/STKR/STKR2/TGFbR2	ISQAPQVSISRSKSY	1.375	1.344
319	S	TKL/STKR/STKR2	SVCLSAGSDSEEGLL	2.375	1.344
319	S	TKL/STKR/STKR2/TGFbR2	SVCLSAGSDSEEGLL	2.375	1.344
321	S	TKL/STKR/STKR2	CLSAGSDSEEGLLKR	1.375	1.344
321	S	TKL/STKR/STKR2/TGFbR2	CLSAGSDSEEGLLKR	1.375	1.344
117	T	STE/STE7/MEK3/MAP2K4	AAAAATATGTAGPRG	2.2	1.325
173	S	STE/STE7/MEK3/MAP2K4	VSISRSKSYRENGAP	1.8	1.325
270	T	STE/STE7/MEK3/MAP2K4	RRCSVATTGTVAAAA	1.8	1.325
71	S	STE	MQGSPKSSSAPFEAE	1.298	1.285
22	T	AGC	ECKSKSPTLLSSYCI	1.441	1.279
173	S	AGC	VSISRSKSYRENGAP	1.291	1.279
266	S	AGC	LKEPRRCSVATTGTV	2.085	1.279
142	S	STE/STE7/MEK1	RPGERQDSAGAVAAA	3	1.141
532	S	STE/STE7/MEK1	AAADRRASSIAALRL	1.625	1.141
532	S	STE/STE7/MEK1/MAP2K1	AAADRRASSIAALRL	1.625	1.141
433	T	AGC/PDK1/PDPK1	PALDSAWTAAAAAAA	1.612	1.51
142	S	STE/STE7/MEK1/MAP2K1	RPGERQDSAGAVAAA	3	1.141
173	S	STE/STE7/MEK1	VSISRSKSYRENGAP	1.625	1.141
533	S	AGC/PKC	AADRRASSIAALRLK	1.419	1.416
495	S	CK1/VRK	STMAPLTSASTAAAL	1.4	0.977
173	S	STE/STE7/MEK1/MAP2K1	VSISRSKSYRENGAP	1.625	1.141
212	S	STE/STE7/MEK1	SAASGPGSAPAAGGG	1.875	1.141
212	S	STE/STE7/MEK1/MAP2K1	SAASGPGSAPAAGGG	1.875	1.141
220	T	STE/STE7/MEK1	APAAGGGTGAEDDEE	6.125	1.141
452	S	STE/STE7/MEK1	SLPPPPGSASLPPSG	1.375	1.141
452	S	STE/STE7/MEK1/MAP2K1	SLPPPPGSASLPPSG	1.375	1.141
336	T	AGC	KQRRYRTTFTSYQLE	1.307	1.279
220	T	STE/STE7/MEK1/MAP2K1	APAAGGGTGAEDDEE	6.125	1.141
272	T	STE/STE7/MEK1	CSVATTGTVAAAAAA	1.25	1.141
533	S	AGC	AADRRASSIAALRLK	1.289	1.279
272	T	STE/STE7/MEK1/MAP2K1	CSVATTGTVAAAAAA	1.25	1.141
5	Y	TK	***MSNQYQEEGCSE	1.148	1.036
497	S	CAMK/CAMKL/MELK/MELK	MAPLTSASTAAALLR	1.222	0.871
2	S	CK1/VRK	******MSNQYQEEG	8	0.977
22	T	CK1/VRK	ECKSKSPTLLSSYCI	1.1	0.977
171	S	CK1/VRK	PQVSISRSKSYRENG	1	0.977
557	T	CK1/VRK	QLNILPGTSTGKEVC	1	0.977
532	S	CAMK/CAMKL/MELK/MELK	AAADRRASSIAALRL	0.944	0.871
413	S	CMGC/CDK/CDK7/CDK7	LSATHPLSPYLDASP	0.909	0.406
559	T	CMGC/CDK/CDK7/CDK7	NILPGTSTGKEVC**	0.818	0.406
370	T	CMGC/CDK/CDK7/CDK7	LAMRLDLTEARVQVW	0.788	0.406
558	S	CMGC/CDK/CDK7/CDK7	LNILPGTSTGKEVC*	0.697	0.406
413	S	STE/STE7	LSATHPLSPYLDASP	0.452	0.289
292	S	CMGC/CDK/CDK7/CDK7	ATEGGELSPKEELLL	0.424	0.406
31	S	STE/STE7	LSSYCIDSILGRRSP	0.387	0.289
