# Supplementary material for: Identification and validation of the phosphorylation sites on Aristaless-related homeobox protein
Source: Biosci Rep. 2020 Jul 15;40(7):BSR20194513. doi: 10.1042/BSR20194513 (PMC7364481; doi:10.1042/BSR20194513)
Supplement: Supplementary Tables S1-S2 [file BSR-2019-4513_supp1.zip › BSR-2019-4513_suppST2.xlsx]

## Sheet: Point Mutation List
Table S2. ARX Point Mutation Generated
No.	Amino Acid	site(s)	mutant(s)
1	S	18	A/E
2	S	20	A
3	T	22	A
4	Y	89	F/E
5	T	119	A
6	T	157	A
7	S	173	A/E
8	S	205	A
9	S	208	A/E
10	S	266	A/E/D
11	S	292	A/E
12	S	312	A/E
13	S	316	A/E
14	S	319	A/E
15	S	321	A/E
16	T	335	A
17	T	336	A
18	S	339	A/E
19	S	407	A
20	S	413	A
21	S	454	A
22	S	488	A/E
23	S	498	A
24	T	507	A
25	S	532	A
26	S	533	A
27	T	559	A
28	S	208, 266	A
29	S	208, 292	A
30	S	208, 321	A
31	S	266, 292	A
32	S	266, 321	A
33	S	292, 321	A
34	S	208, 266, 292	A
35	S	208, 266, 321	A
36	S	208, 292, 321	A
37	S	266, 292, 321	A
38	S	266, 312, 321	A
39	S	208, 266, 292, 321	A
40	S	173, 208, 266, 292, 312, 316, 319, 321	A/E
